# Supplementary material for: ﻿A new species of Otostigmus (Chilopoda, Scolopendromorpha, Scolopendridae) from China, with remarks on the phylogenetic relationships of Otostigmuspolitus Karsch, 1881
Source: Zookeys. 2023 Jun 29;1168:161–78. doi: 10.3897/zookeys.1168.82750 (PMC10848867; doi:10.3897/zookeys.1168.82750)
Supplement: XML Treatment for Subgenus Otostigmus [file zookeys.1168.82750-treatment1.xml]

<!DOCTYPE tp:taxon-treatment
  PUBLIC "-//TaxonX//DTD Taxonomic Treatment Publishing DTD v0 20100105//EN" "tax-treatment-NSO.dtd">
<tp:taxon-treatment xmlns:tp="http://www.plazi.org/taxpub"><tp:treatment-meta><kwd-group><label>Taxon classification</label><kwd>
                <named-content content-type="kingdom">Animalia</named-content>
              </kwd><kwd>
                <named-content content-type="order">Scolopendromorpha</named-content>
              </kwd><kwd>
                <named-content content-type="family">Scolopendridae</named-content>
              </kwd></kwd-group><mixed-citation publication-type="journal"><person-group><name><surname>Chen</surname><given-names>Tian-Yun</given-names></name><name><surname>Jiang</surname><given-names>Chao</given-names></name><name><surname>Huang</surname><given-names>Lu-Qi</given-names></name></person-group><article-title>﻿A new species of <italic><tp:taxon-name><tp:taxon-name-part taxon-name-part-type="genus" reg="Otostigmus">Otostigmus</tp:taxon-name-part></tp:taxon-name></italic> (<tp:taxon-name><tp:taxon-name-part taxon-name-part-type="class">Chilopoda</tp:taxon-name-part></tp:taxon-name>, <tp:taxon-name><tp:taxon-name-part taxon-name-part-type="order">Scolopendromorpha</tp:taxon-name-part></tp:taxon-name>, <tp:taxon-name><tp:taxon-name-part taxon-name-part-type="family">Scolopendridae</tp:taxon-name-part></tp:taxon-name>) from China, with remarks on the phylogenetic relationships of <italic><tp:taxon-name><tp:taxon-name-part taxon-name-part-type="genus" reg="Otostigmus">Otostigmus</tp:taxon-name-part><tp:taxon-name-part taxon-name-part-type="species" reg="politus">politus</tp:taxon-name-part></tp:taxon-name></italic> Karsch, 1881</article-title><source>Zookeys</source><day>29</day><month>06</month><year>2023</year><volume>1168</volume><fpage>161</fpage><lpage>178</lpage><pub-id pub-id-type="doi">10.3897/zookeys.1168.82750</pub-id></mixed-citation></tp:treatment-meta><tp:nomenclature><label>﻿</label><tp:taxon-name>
              <object-id xmlns:xlink="http://www.w3.org/1999/xlink" content-type="arpha" xlink:type="simple">A65DB432-4CF6-5C7A-BD84-BEA88938A13D</object-id>
              <tp:taxon-name-part taxon-name-part-type="infraspecific-rank">Subgenus</tp:taxon-name-part>
              <tp:taxon-name-part taxon-name-part-type="subgenus" reg="Otostigmus">Otostigmus</tp:taxon-name-part>
            </tp:taxon-name><tp:taxon-authority>Porat, 1876</tp:taxon-authority></tp:nomenclature><tp:treatment-sec sec-type="type species" id="SECID0EXMAI"><title>Type species.</title><p><italic><tp:taxon-name><tp:taxon-name-part taxon-name-part-type="genus" reg="Otostigmus">Otostigmus</tp:taxon-name-part><tp:taxon-name-part taxon-name-part-type="species" reg="carinatus">carinatus</tp:taxon-name-part></tp:taxon-name></italic> Porat, 1876, by subsequent designation (<xref ref-type="bibr" rid="B20">Pocock 1891</xref>: 229).</p></tp:treatment-sec><tp:treatment-sec sec-type="remarks" id="SECID0EMNAI"><title>Remarks.</title><p><xref ref-type="bibr" rid="B13">Lewis (2010)</xref> counted 58 species in the subgenus <tp:taxon-name><tp:taxon-name-part taxon-name-part-type="genus" reg="Otostigmus"/><tp:taxon-name-part taxon-name-part-type="subgenus" reg="Otostigmus">Otostigmus</tp:taxon-name-part></tp:taxon-name>. <xref ref-type="bibr" rid="B18">Niu et al. (2021)</xref> described <italic><tp:taxon-name><tp:taxon-name-part taxon-name-part-type="genus" reg="Otostigmus">O.</tp:taxon-name-part><tp:taxon-name-part taxon-name-part-type="species" reg="xizangensis">xizangensis</tp:taxon-name-part></tp:taxon-name></italic> from China; <xref ref-type="bibr" rid="B32">Vu et al. (2022)</xref> described <italic><tp:taxon-name><tp:taxon-name-part taxon-name-part-type="genus" reg="Otostigmus">O.</tp:taxon-name-part><tp:taxon-name-part taxon-name-part-type="species" reg="consonensis">consonensis</tp:taxon-name-part></tp:taxon-name></italic> Vu, 2022 from Vietnam; <xref ref-type="bibr" rid="B16">Liu et al. (2022)</xref> revalidated <tp:taxon-name><tp:taxon-name-part taxon-name-part-type="genus" reg="Otostigmus">O.</tp:taxon-name-part> (<tp:taxon-name-part taxon-name-part-type="subgenus" reg="Otostigmus">O.</tp:taxon-name-part>) <tp:taxon-name-part taxon-name-part-type="species" reg="lewisi">lewisi</tp:taxon-name-part></tp:taxon-name>. The subgenus <tp:taxon-name><tp:taxon-name-part taxon-name-part-type="genus" reg="Otostigmus"/><tp:taxon-name-part taxon-name-part-type="subgenus" reg="Otostigmus">Otostigmus</tp:taxon-name-part></tp:taxon-name> now comprises 62 species and is the largest subgenus in <italic><tp:taxon-name><tp:taxon-name-part taxon-name-part-type="genus" reg="Otostigmus">Otostigmus</tp:taxon-name-part></tp:taxon-name></italic>.</p></tp:treatment-sec><ref-list><ref id="B20"><mixed-citation xmlns:xlink="http://www.w3.org/1999/xlink" xlink:type="simple"><person-group><name name-style="western"><surname>Pocock</surname><given-names>RI</given-names></name></person-group> (<year>1891</year>) <article-title>Notes on the synonymy of some species of <tp:taxon-name><tp:taxon-name-part taxon-name-part-type="family">Scolopendridae</tp:taxon-name-part></tp:taxon-name> with descriptions of new genera and species of the group.</article-title><source>Annals and Magazine of Natural History</source><volume>7</volume>(<issue>6</issue>): <fpage>221</fpage>–<lpage>31</lpage>. <ext-link xlink:href="10.1080/00222939109460598" ext-link-type="doi" xlink:type="simple">https://doi.org/10.1080/00222939109460598</ext-link></mixed-citation></ref><ref id="B13"><mixed-citation xmlns:xlink="http://www.w3.org/1999/xlink" xlink:type="simple"><person-group><name name-style="western"><surname>Lewis</surname><given-names>JGE</given-names></name></person-group> (<year>2010</year>) <article-title>A revision of the <italic><tp:taxon-name><tp:taxon-name-part taxon-name-part-type="genus"/><tp:taxon-name-part taxon-name-part-type="species">rugulosus</tp:taxon-name-part></tp:taxon-name></italic> group of <tp:taxon-name><tp:taxon-name-part taxon-name-part-type="genus">Otostigmus</tp:taxon-name-part><tp:taxon-name-part taxon-name-part-type="infraspecific-rank">subgenus</tp:taxon-name-part><tp:taxon-name-part taxon-name-part-type="subgenus">Otostigmus</tp:taxon-name-part></tp:taxon-name> Porat, 1876 (<tp:taxon-name><tp:taxon-name-part taxon-name-part-type="class">Chilopoda</tp:taxon-name-part></tp:taxon-name>: <tp:taxon-name><tp:taxon-name-part taxon-name-part-type="order">Scolopendromorpha</tp:taxon-name-part></tp:taxon-name>: <tp:taxon-name><tp:taxon-name-part taxon-name-part-type="family">Scolopendridae</tp:taxon-name-part></tp:taxon-name>).</article-title><source>Zootaxa</source><volume>2579</volume>(<issue>1</issue>): <fpage>1</fpage>–<lpage>29</lpage>. <ext-link xlink:href="10.11646/zootaxa.2579.1.1" ext-link-type="doi" xlink:type="simple">https://doi.org/10.11646/zootaxa.2579.1.1</ext-link></mixed-citation></ref><ref id="B18"><mixed-citation xmlns:xlink="http://www.w3.org/1999/xlink" xlink:type="simple"><person-group><name name-style="western"><surname>Niu</surname><given-names>M</given-names></name><name name-style="western"><surname>Li</surname><given-names>Y</given-names></name><name name-style="western"><surname>Di</surname><given-names>Z</given-names></name></person-group> (<year>2021</year>) <article-title><tp:taxon-name><tp:taxon-name-part taxon-name-part-type="genus">Otostigmus</tp:taxon-name-part> (<tp:taxon-name-part taxon-name-part-type="subgenus">Otostigmus</tp:taxon-name-part>) <tp:taxon-name-part taxon-name-part-type="species">xizangensis</tp:taxon-name-part></tp:taxon-name> n. sp., from China and a case of sexual dimorphism in the subgenus <tp:taxon-name><tp:taxon-name-part taxon-name-part-type="genus">Otostigmus</tp:taxon-name-part> (<tp:taxon-name-part taxon-name-part-type="subgenus">Otostigmus</tp:taxon-name-part>)</tp:taxon-name> Porat, 1876 (<tp:taxon-name><tp:taxon-name-part taxon-name-part-type="class">Chilopoda</tp:taxon-name-part></tp:taxon-name>, <tp:taxon-name><tp:taxon-name-part taxon-name-part-type="order">Scolopendromorpha</tp:taxon-name-part></tp:taxon-name>, <tp:taxon-name><tp:taxon-name-part taxon-name-part-type="family">Scolopendridae</tp:taxon-name-part></tp:taxon-name>).</article-title><source>Zootaxa</source><volume>5081</volume>(<issue>2</issue>): <fpage>295</fpage>–<lpage>300</lpage>. <ext-link xlink:href="10.11646/zootaxa.5081.2.8" ext-link-type="doi" xlink:type="simple">https://doi.org/10.11646/zootaxa.5081.2.8</ext-link></mixed-citation></ref><ref id="B32"><mixed-citation xmlns:xlink="http://www.w3.org/1999/xlink" xlink:type="simple"><person-group><name name-style="western"><surname>Vu</surname><given-names>HT</given-names></name><name name-style="western"><surname>Eguchi</surname><given-names>K</given-names></name><name name-style="western"><surname>Le</surname><given-names>XS</given-names></name><name name-style="western"><surname>Nguyen</surname><given-names>DA</given-names></name><name name-style="western"><surname>Nguyen</surname><given-names>AD</given-names></name></person-group> (<year>2022</year>) <article-title>A new species and a new record of the genus <tp:taxon-name><tp:taxon-name-part taxon-name-part-type="genus">Otostigmus</tp:taxon-name-part></tp:taxon-name> Porat, 1876 (<tp:taxon-name><tp:taxon-name-part taxon-name-part-type="class">Chilopoda</tp:taxon-name-part></tp:taxon-name>: <tp:taxon-name><tp:taxon-name-part taxon-name-part-type="order">Scolopendromorpha</tp:taxon-name-part></tp:taxon-name>: <tp:taxon-name><tp:taxon-name-part taxon-name-part-type="family">Scolopendridae</tp:taxon-name-part></tp:taxon-name>) in Vietnam.</article-title><source>Zootaxa</source><volume>5129</volume>(<issue>1</issue>): <fpage>60</fpage>–<lpage>76</lpage>. <ext-link xlink:href="10.11646/zootaxa.5129.1.3" ext-link-type="doi" xlink:type="simple">https://doi.org/10.11646/zootaxa.5129.1.3</ext-link></mixed-citation></ref><ref id="B16"><mixed-citation xmlns:xlink="http://www.w3.org/1999/xlink" xlink:type="simple"><person-group><name name-style="western"><surname>Liu</surname><given-names>X</given-names></name><name name-style="western"><surname>Li</surname><given-names>Y</given-names></name><name name-style="western"><surname>Di</surname><given-names>Z</given-names></name></person-group> (<year>2022</year>) <article-title>The revalidation of <tp:taxon-name><tp:taxon-name-part taxon-name-part-type="genus">Otostigmus</tp:taxon-name-part> (<tp:taxon-name-part taxon-name-part-type="subgenus">O.</tp:taxon-name-part>) <tp:taxon-name-part taxon-name-part-type="species">lewisi</tp:taxon-name-part></tp:taxon-name> Song et al., 2005 (<tp:taxon-name><tp:taxon-name-part taxon-name-part-type="order">Scolopendromorpha</tp:taxon-name-part></tp:taxon-name>, <tp:taxon-name><tp:taxon-name-part taxon-name-part-type="family">Scolopendridae</tp:taxon-name-part></tp:taxon-name>) based on new material from Jiacha County, China.</article-title><source>ZooKeys</source><volume>1088</volume>: <fpage>41</fpage>–<lpage>52</lpage>. <ext-link xlink:href="10.3897/zookeys.1088.77703" ext-link-type="doi" xlink:type="simple">https://doi.org/10.3897/zookeys.1088.77703</ext-link></mixed-citation></ref></ref-list></tp:taxon-treatment>
