# Supplementary material for: ﻿A new species of Otostigmus (Chilopoda, Scolopendromorpha, Scolopendridae) from China, with remarks on the phylogenetic relationships of Otostigmuspolitus Karsch, 1881
Source: Zookeys. 2023 Jun 29;1168:161–78. doi: 10.3897/zookeys.1168.82750 (PMC10848867; doi:10.3897/zookeys.1168.82750)
Supplement: XML Treatment for Otostigmus politus politus [file zookeys.1168.82750-treatment2.xml]

<!DOCTYPE tp:taxon-treatment
  PUBLIC "-//TaxonX//DTD Taxonomic Treatment Publishing DTD v0 20100105//EN" "tax-treatment-NSO.dtd">
<tp:taxon-treatment xmlns:tp="http://www.plazi.org/taxpub"><tp:treatment-meta><kwd-group><label>Taxon classification</label><kwd>
                <named-content content-type="kingdom">Animalia</named-content>
              </kwd><kwd>
                <named-content content-type="order">Scolopendromorpha</named-content>
              </kwd><kwd>
                <named-content content-type="family">Scolopendridae</named-content>
              </kwd></kwd-group><mixed-citation publication-type="journal"><person-group><name><surname>Chen</surname><given-names>Tian-Yun</given-names></name><name><surname>Jiang</surname><given-names>Chao</given-names></name><name><surname>Huang</surname><given-names>Lu-Qi</given-names></name></person-group><article-title>﻿A new species of <italic><tp:taxon-name><tp:taxon-name-part taxon-name-part-type="genus" reg="Otostigmus">Otostigmus</tp:taxon-name-part></tp:taxon-name></italic> (<tp:taxon-name><tp:taxon-name-part taxon-name-part-type="class">Chilopoda</tp:taxon-name-part></tp:taxon-name>, <tp:taxon-name><tp:taxon-name-part taxon-name-part-type="order">Scolopendromorpha</tp:taxon-name-part></tp:taxon-name>, <tp:taxon-name><tp:taxon-name-part taxon-name-part-type="family">Scolopendridae</tp:taxon-name-part></tp:taxon-name>) from China, with remarks on the phylogenetic relationships of <italic><tp:taxon-name><tp:taxon-name-part taxon-name-part-type="genus" reg="Otostigmus">Otostigmus</tp:taxon-name-part><tp:taxon-name-part taxon-name-part-type="species" reg="politus">politus</tp:taxon-name-part></tp:taxon-name></italic> Karsch, 1881</article-title><source>Zookeys</source><day>29</day><month>06</month><year>2023</year><volume>1168</volume><fpage>161</fpage><lpage>178</lpage><pub-id pub-id-type="doi">10.3897/zookeys.1168.82750</pub-id></mixed-citation></tp:treatment-meta><tp:nomenclature><label>﻿</label><tp:taxon-name>
              <object-id xmlns:xlink="http://www.w3.org/1999/xlink" content-type="arpha" xlink:type="simple">D10165C8-3486-5EC4-A326-910D3772BD11</object-id>
              <tp:taxon-name-part taxon-name-part-type="genus" reg="Otostigmus">Otostigmus</tp:taxon-name-part>
              <tp:taxon-name-part taxon-name-part-type="species" reg="politus">politus</tp:taxon-name-part>
              <tp:taxon-name-part taxon-name-part-type="subspecies" reg="politus">politus</tp:taxon-name-part>
            </tp:taxon-name><tp:taxon-authority>Karsch, 1881</tp:taxon-authority></tp:nomenclature><tp:treatment-sec sec-type="material" id="SECID0EHRAI"><title>Material examined.</title><p><bold>China: Beijing: Haidian District</bold>: Xiangshan Park, 1 <abbrev xmlns:xlink="http://www.w3.org/1999/xlink" xlink:title="specimen" id="ABBRID0EPRAI" xlink:type="simple">spm</abbrev>, <named-content xmlns:xlink="http://www.w3.org/1999/xlink" content-type="dwc:institutional_code" xlink:title="Institute of Chinese Materia Medica, China Academy of Chinese Medical Sciences, China" xlink:href="http://grbio.org/institution/chinese-academy-traditional-medicine" xlink:type="simple">CMMI</named-content> 20210403149, <named-content xmlns:xlink="http://www.w3.org/1999/xlink" content-type="dwc:verbatimCoordinates" xlink:type="simple"><named-content content-type="geo-json" specific-use="{&#34;type&#34;:&#34;Point&#34;,&#34;coordinates&#34;:[116.195000,39.996100]}" id="NCID0E5RAI" xlink:type="simple">39.9961°N, 116.1950°E</named-content></named-content>, 370 m asl., 03 April 2021, <abbrev xmlns:xlink="http://www.w3.org/1999/xlink" xlink:title="collector" id="ABBRID0EDSAI" xlink:type="simple">coll</abbrev>. Tianyun Chen and Zhidong Wang, Fengtai District: 1 <abbrev xmlns:xlink="http://www.w3.org/1999/xlink" xlink:title="specimen" id="ABBRID0EHSAI" xlink:type="simple">spm</abbrev>, <named-content xmlns:xlink="http://www.w3.org/1999/xlink" content-type="dwc:institutional_code" xlink:title="Institute of Chinese Materia Medica, China Academy of Chinese Medical Sciences, China" xlink:href="http://grbio.org/institution/chinese-academy-traditional-medicine" xlink:type="simple">CMMI</named-content> 20190610002, <named-content xmlns:xlink="http://www.w3.org/1999/xlink" content-type="dwc:verbatimCoordinates" xlink:type="simple"><named-content content-type="geo-json" specific-use="{&#34;type&#34;:&#34;Point&#34;,&#34;coordinates&#34;:[116.376000,39.838000]}" id="NCID0EWSAI" xlink:type="simple">39.8380°N, 116.3760°E</named-content></named-content>, 50 m asl., 10 June 2019, <abbrev xmlns:xlink="http://www.w3.org/1999/xlink" xlink:title="collector" id="ABBRID0E2SAI" xlink:type="simple">coll</abbrev>. Chao Jiang; <bold>Dongcheng District</bold>: Beimencang Hutong, 1 <abbrev xmlns:xlink="http://www.w3.org/1999/xlink" xlink:title="specimen" id="ABBRID0EBTAI" xlink:type="simple">spm</abbrev>, <named-content xmlns:xlink="http://www.w3.org/1999/xlink" content-type="dwc:institutional_code" xlink:title="Institute of Chinese Materia Medica, China Academy of Chinese Medical Sciences, China" xlink:href="http://grbio.org/institution/chinese-academy-traditional-medicine" xlink:type="simple">CMMI</named-content> 20190428001, <named-content xmlns:xlink="http://www.w3.org/1999/xlink" content-type="dwc:verbatimCoordinates" xlink:type="simple"><named-content content-type="geo-json" specific-use="{&#34;type&#34;:&#34;Point&#34;,&#34;coordinates&#34;:[116.420000,39.390000]}" id="NCID0EQTAI" xlink:type="simple">39.39°N, 116.42°E</named-content></named-content>, 50 m asl., 28 April 2019, <abbrev xmlns:xlink="http://www.w3.org/1999/xlink" xlink:title="collector" id="ABBRID0EVTAI" xlink:type="simple">coll</abbrev>. Chao Jiang. <bold>Henan Province: Queshan County</bold>: 1 <abbrev xmlns:xlink="http://www.w3.org/1999/xlink" xlink:title="specimen" id="ABBRID0E2TAI" xlink:type="simple">spm</abbrev>, <named-content xmlns:xlink="http://www.w3.org/1999/xlink" content-type="dwc:institutional_code" xlink:title="Institute of Chinese Materia Medica, China Academy of Chinese Medical Sciences, China" xlink:href="http://grbio.org/institution/chinese-academy-traditional-medicine" xlink:type="simple">CMMI</named-content> 20210427101, <named-content xmlns:xlink="http://www.w3.org/1999/xlink" content-type="dwc:verbatimCoordinates" xlink:type="simple"><named-content content-type="geo-json" specific-use="{&#34;type&#34;:&#34;Point&#34;,&#34;coordinates&#34;:[114.020000,32.800000]}" id="NCID0EKUAI" xlink:type="simple">32.80°N, 114.02°E</named-content></named-content>, 27 April 2021, <abbrev xmlns:xlink="http://www.w3.org/1999/xlink" xlink:title="collector" id="ABBRID0EPUAI" xlink:type="simple">coll</abbrev>. Jiong Chen. <bold>Hubei Province: Shiyan</bold>: Wudangshan Mountain, 1 <abbrev xmlns:xlink="http://www.w3.org/1999/xlink" xlink:title="specimen" id="ABBRID0EVUAI" xlink:type="simple">spm</abbrev>, <named-content xmlns:xlink="http://www.w3.org/1999/xlink" content-type="dwc:institutional_code" xlink:title="Institute of Chinese Materia Medica, China Academy of Chinese Medical Sciences, China" xlink:href="http://grbio.org/institution/chinese-academy-traditional-medicine" xlink:type="simple">CMMI</named-content> 20210416111, <named-content xmlns:xlink="http://www.w3.org/1999/xlink" content-type="dwc:verbatimCoordinates" xlink:type="simple"><named-content content-type="geo-json" specific-use="{&#34;type&#34;:&#34;Point&#34;,&#34;coordinates&#34;:[111.029200,32.430700]}" id="NCID0EEVAI" xlink:type="simple">32.4307°N, 111.0292°E</named-content></named-content>, 670 m asl., 16 April 2021, <abbrev xmlns:xlink="http://www.w3.org/1999/xlink" xlink:title="collector" id="ABBRID0EJVAI" xlink:type="simple">coll</abbrev>. Tianyun Chen and Zhidong Wang; <bold>Jingmen</bold>: Dongbao District, Shengjingshan Mountain, 1 <abbrev xmlns:xlink="http://www.w3.org/1999/xlink" xlink:title="specimen" id="ABBRID0EPVAI" xlink:type="simple">spm</abbrev>, <named-content xmlns:xlink="http://www.w3.org/1999/xlink" content-type="dwc:institutional_code" xlink:title="Institute of Chinese Materia Medica, China Academy of Chinese Medical Sciences, China" xlink:href="http://grbio.org/institution/chinese-academy-traditional-medicine" xlink:type="simple">CMMI</named-content> 20210411115, <named-content xmlns:xlink="http://www.w3.org/1999/xlink" content-type="dwc:verbatimCoordinates" xlink:type="simple"><named-content content-type="geo-json" specific-use="{&#34;type&#34;:&#34;Point&#34;,&#34;coordinates&#34;:[112.136500,31.121500]}" id="NCID0E5VAI" xlink:type="simple">31.1215°N, 112.1365°E</named-content></named-content>, 470 m asl., 11 April 2021, <abbrev xmlns:xlink="http://www.w3.org/1999/xlink" xlink:title="collector" id="ABBRID0EDWAI" xlink:type="simple">coll</abbrev>. Tianyun Chen and Zhidong Wang; <bold>Jingshan</bold>: Huzhua Mountain, 1 <abbrev xmlns:xlink="http://www.w3.org/1999/xlink" xlink:title="specimen" id="ABBRID0EJWAI" xlink:type="simple">spm</abbrev>, <named-content xmlns:xlink="http://www.w3.org/1999/xlink" content-type="dwc:institutional_code" xlink:title="Institute of Chinese Materia Medica, China Academy of Chinese Medical Sciences, China" xlink:href="http://grbio.org/institution/chinese-academy-traditional-medicine" xlink:type="simple">CMMI</named-content> 20210410114 <named-content xmlns:xlink="http://www.w3.org/1999/xlink" content-type="dwc:verbatimCoordinates" xlink:type="simple"><named-content content-type="geo-json" specific-use="{&#34;type&#34;:&#34;Point&#34;,&#34;coordinates&#34;:[112.892800,31.077400]}" id="NCID0EYWAI" xlink:type="simple">31.0774°N, 112.8928°E</named-content></named-content>, 200 m asl., 03 April 2021, <abbrev xmlns:xlink="http://www.w3.org/1999/xlink" xlink:title="collector" id="ABBRID0E4WAI" xlink:type="simple">coll</abbrev>. Tianyun Chen and Zhidong Wang, Kongshandong Cave, 1 <abbrev xmlns:xlink="http://www.w3.org/1999/xlink" xlink:title="specimen" id="ABBRID0EBXAI" xlink:type="simple">spm</abbrev>, <named-content xmlns:xlink="http://www.w3.org/1999/xlink" content-type="dwc:institutional_code" xlink:title="Institute of Chinese Materia Medica, China Academy of Chinese Medical Sciences, China" xlink:href="http://grbio.org/institution/chinese-academy-traditional-medicine" xlink:type="simple">CMMI</named-content> 20210409110, <named-content xmlns:xlink="http://www.w3.org/1999/xlink" content-type="dwc:verbatimCoordinates" xlink:type="simple"><named-content content-type="geo-json" specific-use="{&#34;type&#34;:&#34;Point&#34;,&#34;coordinates&#34;:[113.037700,30.973500]}" id="NCID0EQXAI" xlink:type="simple">30.9735°N, 113.0377°E</named-content></named-content>, 190 m asl., 09 April 2021, <abbrev xmlns:xlink="http://www.w3.org/1999/xlink" xlink:title="collector" id="ABBRID0EVXAI" xlink:type="simple">coll</abbrev>. Tianyun Chen and Zhidong Wang; <bold>Xiangyang</bold>: Xiangzhou District, Lumensi National Forest Park, 1 <abbrev xmlns:xlink="http://www.w3.org/1999/xlink" xlink:title="specimen" id="ABBRID0E2XAI" xlink:type="simple">spm</abbrev>, <named-content xmlns:xlink="http://www.w3.org/1999/xlink" content-type="dwc:institutional_code" xlink:title="Institute of Chinese Materia Medica, China Academy of Chinese Medical Sciences, China" xlink:href="http://grbio.org/institution/chinese-academy-traditional-medicine" xlink:type="simple">CMMI</named-content> 20190330007, <named-content xmlns:xlink="http://www.w3.org/1999/xlink" content-type="dwc:verbatimCoordinates" xlink:type="simple"><named-content content-type="geo-json" specific-use="{&#34;type&#34;:&#34;Point&#34;,&#34;coordinates&#34;:[112.256400,31.910300]}" id="NCID0EKYAI" xlink:type="simple">31.9103°N, 112.2564°E</named-content></named-content>, 130 m asl., 30 March 2019, <abbrev xmlns:xlink="http://www.w3.org/1999/xlink" xlink:title="collector" id="ABBRID0EPYAI" xlink:type="simple">coll</abbrev>. Chao Jiang. <bold>Jiangsu Province: Yancheng</bold>: Tinghu District, Yancheng National Rare Birds Nature Reserve, 1 <abbrev xmlns:xlink="http://www.w3.org/1999/xlink" xlink:title="specimen" id="ABBRID0EVYAI" xlink:type="simple">spm</abbrev>, <named-content xmlns:xlink="http://www.w3.org/1999/xlink" content-type="dwc:institutional_code" xlink:title="Institute of Chinese Materia Medica, China Academy of Chinese Medical Sciences, China" xlink:href="http://grbio.org/institution/chinese-academy-traditional-medicine" xlink:type="simple">CMMI</named-content> 20201107168, <named-content xmlns:xlink="http://www.w3.org/1999/xlink" content-type="dwc:verbatimCoordinates" xlink:type="simple"><named-content content-type="geo-json" specific-use="{&#34;type&#34;:&#34;Point&#34;,&#34;coordinates&#34;:[120.504200,33.603500]}" id="NCID0EEZAI" xlink:type="simple">33.6035°N, 120.5042°E</named-content></named-content>, 0 m asl., 07 Nov. 2020, <abbrev xmlns:xlink="http://www.w3.org/1999/xlink" xlink:title="collector" id="ABBRID0EJZAI" xlink:type="simple">coll</abbrev>. Chao Jiang; <bold>Lianyungang</bold>: Haizhou District, 1 <abbrev xmlns:xlink="http://www.w3.org/1999/xlink" xlink:title="specimen" id="ABBRID0EPZAI" xlink:type="simple">spm</abbrev>, <named-content xmlns:xlink="http://www.w3.org/1999/xlink" content-type="dwc:institutional_code" xlink:title="Institute of Chinese Materia Medica, China Academy of Chinese Medical Sciences, China" xlink:href="http://grbio.org/institution/chinese-academy-traditional-medicine" xlink:type="simple">CMMI</named-content> 20201105125, <named-content xmlns:xlink="http://www.w3.org/1999/xlink" content-type="dwc:verbatimCoordinates" xlink:type="simple"><named-content content-type="geo-json" specific-use="{&#34;type&#34;:&#34;Point&#34;,&#34;coordinates&#34;:[119.170300,34.598800]}" id="NCID0E5ZAI" xlink:type="simple">34.5988°N, 119.1703°E</named-content></named-content>, 30 m asl., 05 Nov. 2020, <abbrev xmlns:xlink="http://www.w3.org/1999/xlink" xlink:title="collector" id="ABBRID0ED1AI" xlink:type="simple">coll</abbrev>. Zhidong Wang; <bold>Nanjing</bold>: Fangshan Mountain, 1 <abbrev xmlns:xlink="http://www.w3.org/1999/xlink" xlink:title="specimen" id="ABBRID0EJ1AI" xlink:type="simple">spm</abbrev>, <named-content xmlns:xlink="http://www.w3.org/1999/xlink" content-type="dwc:institutional_code" xlink:title="Institute of Chinese Materia Medica, China Academy of Chinese Medical Sciences, China" xlink:href="http://grbio.org/institution/chinese-academy-traditional-medicine" xlink:type="simple">CMMI</named-content> 20200825106, <named-content xmlns:xlink="http://www.w3.org/1999/xlink" content-type="dwc:verbatimCoordinates" xlink:type="simple"><named-content content-type="geo-json" specific-use="{&#34;type&#34;:&#34;Point&#34;,&#34;coordinates&#34;:[118.876000,31.895300]}" id="NCID0EY1AI" xlink:type="simple">31.8953°N, 118.8760°E</named-content></named-content>, 120 m asl., 26 Aug. 2020, <abbrev xmlns:xlink="http://www.w3.org/1999/xlink" xlink:title="collector" id="ABBRID0E41AI" xlink:type="simple">coll</abbrev>. Chao Jiang. <bold>Shaanxi Province: Zhashui County</bold>, Dongshan Forest Park, 1 <abbrev xmlns:xlink="http://www.w3.org/1999/xlink" xlink:title="specimen" id="ABBRID0ED2AI" xlink:type="simple">spm</abbrev>, <named-content xmlns:xlink="http://www.w3.org/1999/xlink" content-type="dwc:institutional_code" xlink:title="Institute of Chinese Materia Medica, China Academy of Chinese Medical Sciences, China" xlink:href="http://grbio.org/institution/chinese-academy-traditional-medicine" xlink:type="simple">CMMI</named-content> 20200903111, <named-content xmlns:xlink="http://www.w3.org/1999/xlink" content-type="dwc:verbatimCoordinates" xlink:type="simple"><named-content content-type="geo-json" specific-use="{&#34;type&#34;:&#34;Point&#34;,&#34;coordinates&#34;:[109.109000,33.681100]}" id="NCID0ES2AI" xlink:type="simple">33.6811°N, 109.1090°E</named-content></named-content>, 830 m asl., 03 Sept. 2020, <abbrev xmlns:xlink="http://www.w3.org/1999/xlink" xlink:title="collector" id="ABBRID0EX2AI" xlink:type="simple">coll</abbrev>. Chao Jiang; <bold>Xi’an</bold>: Xi’an Qinling Wildlife Park, 1 <abbrev xmlns:xlink="http://www.w3.org/1999/xlink" xlink:title="specimen" id="ABBRID0E42AI" xlink:type="simple">spm</abbrev>, <named-content xmlns:xlink="http://www.w3.org/1999/xlink" content-type="dwc:institutional_code" xlink:title="Institute of Chinese Materia Medica, China Academy of Chinese Medical Sciences, China" xlink:href="http://grbio.org/institution/chinese-academy-traditional-medicine" xlink:type="simple">CMMI</named-content> 20191002005, <named-content xmlns:xlink="http://www.w3.org/1999/xlink" content-type="dwc:verbatimCoordinates" xlink:type="simple"><named-content content-type="geo-json" specific-use="{&#34;type&#34;:&#34;Point&#34;,&#34;coordinates&#34;:[108.862700,34.049300]}" id="NCID0EM3AI" xlink:type="simple">34.0493°N, 108.8627°E</named-content></named-content>, 10 October 2019, <abbrev xmlns:xlink="http://www.w3.org/1999/xlink" xlink:title="collector" id="ABBRID0ER3AI" xlink:type="simple">coll</abbrev>. Chao Jiang, Yanta District: Qingliang Mountain Forest Park, 1 <abbrev xmlns:xlink="http://www.w3.org/1999/xlink" xlink:title="specimen" id="ABBRID0EV3AI" xlink:type="simple">spm</abbrev>, <named-content xmlns:xlink="http://www.w3.org/1999/xlink" content-type="dwc:institutional_code" xlink:title="Institute of Chinese Materia Medica, China Academy of Chinese Medical Sciences, China" xlink:href="http://grbio.org/institution/chinese-academy-traditional-medicine" xlink:type="simple">CMMI</named-content> 20190906016, <named-content xmlns:xlink="http://www.w3.org/1999/xlink" content-type="dwc:verbatimCoordinates" xlink:type="simple"><named-content content-type="geo-json" specific-use="{&#34;type&#34;:&#34;Point&#34;,&#34;coordinates&#34;:[108.926700,34.176500]}" id="NCID0EE4AI" xlink:type="simple">34.1765°N, 108.9267°E</named-content></named-content>, 420 m asl., 06 Sept. 2019, <abbrev xmlns:xlink="http://www.w3.org/1999/xlink" xlink:title="collector" id="ABBRID0EJ4AI" xlink:type="simple">coll</abbrev>. Chao Jiang. <bold>Shandong Province: Yantai</bold>: Zhifu District: Nanhuansanli, 1 <abbrev xmlns:xlink="http://www.w3.org/1999/xlink" xlink:title="specimen" id="ABBRID0EP4AI" xlink:type="simple">spm</abbrev>, <named-content xmlns:xlink="http://www.w3.org/1999/xlink" content-type="dwc:institutional_code" xlink:title="Institute of Chinese Materia Medica, China Academy of Chinese Medical Sciences, China" xlink:href="http://grbio.org/institution/chinese-academy-traditional-medicine" xlink:type="simple">CMMI</named-content> 20190513004, <named-content xmlns:xlink="http://www.w3.org/1999/xlink" content-type="dwc:verbatimCoordinates" xlink:type="simple"><named-content content-type="geo-json" specific-use="{&#34;type&#34;:&#34;Point&#34;,&#34;coordinates&#34;:[121.410000,37.530000]}" id="NCID0E54AI" xlink:type="simple">37.53°N, 121.41°E</named-content></named-content>, 80 m asl., 13 May 2019, <abbrev xmlns:xlink="http://www.w3.org/1999/xlink" xlink:title="collector" id="ABBRID0ED5AI" xlink:type="simple">coll</abbrev>. Chao Jiang. <bold>Hebei Province: Yi County</bold>: Yishuihu Lake, 1 <abbrev xmlns:xlink="http://www.w3.org/1999/xlink" xlink:title="specimen" id="ABBRID0EJ5AI" xlink:type="simple">spm</abbrev>, <named-content xmlns:xlink="http://www.w3.org/1999/xlink" content-type="dwc:institutional_code" xlink:title="Institute of Chinese Materia Medica, China Academy of Chinese Medical Sciences, China" xlink:href="http://grbio.org/institution/chinese-academy-traditional-medicine" xlink:type="simple">CMMI</named-content> 20190426001, <named-content xmlns:xlink="http://www.w3.org/1999/xlink" content-type="dwc:verbatimCoordinates" xlink:type="simple"><named-content content-type="geo-json" specific-use="{&#34;type&#34;:&#34;Point&#34;,&#34;coordinates&#34;:[115.220000,39.260000]}" id="NCID0EY5AI" xlink:type="simple">39.26°N, 115.22°E</named-content></named-content>, 190 m asl., 26 April 2019, <abbrev xmlns:xlink="http://www.w3.org/1999/xlink" xlink:title="collector" id="ABBRID0E45AI" xlink:type="simple">coll</abbrev>. Chao Jiang; <bold>Hengshui</bold>: Taocheng District, Qianjin Street, 1 <abbrev xmlns:xlink="http://www.w3.org/1999/xlink" xlink:title="specimen" id="ABBRID0ED6AI" xlink:type="simple">spm</abbrev>, <named-content xmlns:xlink="http://www.w3.org/1999/xlink" content-type="dwc:institutional_code" xlink:title="Institute of Chinese Materia Medica, China Academy of Chinese Medical Sciences, China" xlink:href="http://grbio.org/institution/chinese-academy-traditional-medicine" xlink:type="simple">CMMI</named-content> 20190923002, <named-content xmlns:xlink="http://www.w3.org/1999/xlink" content-type="dwc:verbatimCoordinates" xlink:type="simple"><named-content content-type="geo-json" specific-use="{&#34;type&#34;:&#34;Point&#34;,&#34;coordinates&#34;:[115.654900,37.751100]}" id="NCID0ES6AI" xlink:type="simple">37.7511°N, 115.6549°E</named-content></named-content>, 10 m asl., 23 Sept. 2019 <abbrev xmlns:xlink="http://www.w3.org/1999/xlink" xlink:title="collector" id="ABBRID0EX6AI" xlink:type="simple">coll</abbrev>. Chao Jiang. <bold>Anhui Province: Huaibei</bold>: 1 <abbrev xmlns:xlink="http://www.w3.org/1999/xlink" xlink:title="specimen" id="ABBRID0E46AI" xlink:type="simple">spm</abbrev>, <named-content xmlns:xlink="http://www.w3.org/1999/xlink" content-type="dwc:institutional_code" xlink:title="Institute of Chinese Materia Medica, China Academy of Chinese Medical Sciences, China" xlink:href="http://grbio.org/institution/chinese-academy-traditional-medicine" xlink:type="simple">CMMI</named-content> 20190418022, <named-content xmlns:xlink="http://www.w3.org/1999/xlink" content-type="dwc:verbatimCoordinates" xlink:type="simple"><named-content content-type="geo-json" specific-use="{&#34;type&#34;:&#34;Point&#34;,&#34;coordinates&#34;:[116.798400,33.956300]}" id="NCID0EMABI" xlink:type="simple">33.9563°N, 116.7984°E</named-content></named-content>, 18 April 2019, <abbrev xmlns:xlink="http://www.w3.org/1999/xlink" xlink:title="collector" id="ABBRID0ERABI" xlink:type="simple">coll</abbrev>. Junduo Zhang. <bold>Liaoning Province: Chaoyang</bold>: Shuangta District: Fenghuangshan Mountain, 1 <abbrev xmlns:xlink="http://www.w3.org/1999/xlink" xlink:title="specimen" id="ABBRID0EXABI" xlink:type="simple">spm</abbrev>, <named-content xmlns:xlink="http://www.w3.org/1999/xlink" content-type="dwc:institutional_code" xlink:title="Institute of Chinese Materia Medica, China Academy of Chinese Medical Sciences, China" xlink:href="http://grbio.org/institution/chinese-academy-traditional-medicine" xlink:type="simple">CMMI</named-content> 20210908101, <named-content xmlns:xlink="http://www.w3.org/1999/xlink" content-type="dwc:verbatimCoordinates" xlink:type="simple"><named-content content-type="geo-json" specific-use="{&#34;type&#34;:&#34;Point&#34;,&#34;coordinates&#34;:[120.478700,41.560400]}" id="NCID0EGBBI" xlink:type="simple">41.5604°N, 120.4787°E</named-content></named-content>, 200 m asl., 08 Sept. 2019, <abbrev xmlns:xlink="http://www.w3.org/1999/xlink" xlink:title="collector" id="ABBRID0ELBBI" xlink:type="simple">coll</abbrev>. Chao Jiang; <bold>Dalian</bold>: 1 <abbrev xmlns:xlink="http://www.w3.org/1999/xlink" xlink:title="specimen" id="ABBRID0ERBBI" xlink:type="simple">spm</abbrev>, <named-content xmlns:xlink="http://www.w3.org/1999/xlink" content-type="dwc:institutional_code" xlink:title="Institute of Chinese Materia Medica, China Academy of Chinese Medical Sciences, China" xlink:href="http://grbio.org/institution/chinese-academy-traditional-medicine" xlink:type="simple">CMMI</named-content> 20190418024, <named-content xmlns:xlink="http://www.w3.org/1999/xlink" content-type="dwc:verbatimCoordinates" xlink:type="simple"><named-content content-type="geo-json" specific-use="{&#34;type&#34;:&#34;Point&#34;,&#34;coordinates&#34;:[121.614800,38.914000]}" id="NCID0EACBI" xlink:type="simple">38.9140°N, 121.6148°E</named-content></named-content>, 18 April 2019, <abbrev xmlns:xlink="http://www.w3.org/1999/xlink" xlink:title="collector" id="ABBRID0EFCBI" xlink:type="simple">coll</abbrev>. Junduo Zhang. <bold>Tianjin: Nankai District</bold>: Nancuiping Park, 1 <abbrev xmlns:xlink="http://www.w3.org/1999/xlink" xlink:title="specimen" id="ABBRID0ELCBI" xlink:type="simple">spm</abbrev>, <named-content xmlns:xlink="http://www.w3.org/1999/xlink" content-type="dwc:institutional_code" xlink:title="Institute of Chinese Materia Medica, China Academy of Chinese Medical Sciences, China" xlink:href="http://grbio.org/institution/chinese-academy-traditional-medicine" xlink:type="simple">CMMI</named-content> 20211007101, <named-content xmlns:xlink="http://www.w3.org/1999/xlink" content-type="dwc:verbatimCoordinates" xlink:type="simple"><named-content content-type="geo-json" specific-use="{&#34;type&#34;:&#34;Point&#34;,&#34;coordinates&#34;:[117.148300,39.073800]}" id="NCID0E1CBI" xlink:type="simple">39.0738°N, 117.1483°E</named-content></named-content>, 0 m asl., 07 October 2021, <abbrev xmlns:xlink="http://www.w3.org/1999/xlink" xlink:title="collector" id="ABBRID0E6CBI" xlink:type="simple">coll</abbrev>. Chao Jiang. <bold>Gansu Province: Dingxi</bold>: 1 <abbrev xmlns:xlink="http://www.w3.org/1999/xlink" xlink:title="specimen" id="ABBRID0EFDBI" xlink:type="simple">spm</abbrev>, <named-content xmlns:xlink="http://www.w3.org/1999/xlink" content-type="dwc:institutional_code" xlink:title="Institute of Chinese Materia Medica, China Academy of Chinese Medical Sciences, China" xlink:href="http://grbio.org/institution/chinese-academy-traditional-medicine" xlink:type="simple">CMMI</named-content> 20220123104, <named-content xmlns:xlink="http://www.w3.org/1999/xlink" content-type="dwc:verbatimCoordinates" xlink:type="simple"><named-content content-type="geo-json" specific-use="{&#34;type&#34;:&#34;Point&#34;,&#34;coordinates&#34;:[104.592300,35.608000]}" id="NCID0EUDBI" xlink:type="simple">35.6080°N, 104.5923°E</named-content></named-content>, 23 Jan. 2022, <abbrev xmlns:xlink="http://www.w3.org/1999/xlink" xlink:title="collector" id="ABBRID0EZDBI" xlink:type="simple">coll</abbrev>. Quanyu Ji.</p></tp:treatment-sec></tp:taxon-treatment>
