# Supplementary material for: ﻿A new species of Otostigmus (Chilopoda, Scolopendromorpha, Scolopendridae) from China, with remarks on the phylogenetic relationships of Otostigmuspolitus Karsch, 1881
Source: Zookeys. 2023 Jun 29;1168:161–78. doi: 10.3897/zookeys.1168.82750 (PMC10848867; doi:10.3897/zookeys.1168.82750)
Supplement: XML Treatment for Otostigmus politus yunnanensis [file zookeys.1168.82750-treatment3.xml]

<!DOCTYPE tp:taxon-treatment
  PUBLIC "-//TaxonX//DTD Taxonomic Treatment Publishing DTD v0 20100105//EN" "tax-treatment-NSO.dtd">
<tp:taxon-treatment xmlns:tp="http://www.plazi.org/taxpub"><tp:treatment-meta><kwd-group><label>Taxon classification</label><kwd>
                <named-content content-type="kingdom">Animalia</named-content>
              </kwd><kwd>
                <named-content content-type="order">Scolopendromorpha</named-content>
              </kwd><kwd>
                <named-content content-type="family">Scolopendridae</named-content>
              </kwd></kwd-group><mixed-citation publication-type="journal"><person-group><name><surname>Chen</surname><given-names>Tian-Yun</given-names></name><name><surname>Jiang</surname><given-names>Chao</given-names></name><name><surname>Huang</surname><given-names>Lu-Qi</given-names></name></person-group><article-title>﻿A new species of <italic><tp:taxon-name><tp:taxon-name-part taxon-name-part-type="genus" reg="Otostigmus">Otostigmus</tp:taxon-name-part></tp:taxon-name></italic> (<tp:taxon-name><tp:taxon-name-part taxon-name-part-type="class">Chilopoda</tp:taxon-name-part></tp:taxon-name>, <tp:taxon-name><tp:taxon-name-part taxon-name-part-type="order">Scolopendromorpha</tp:taxon-name-part></tp:taxon-name>, <tp:taxon-name><tp:taxon-name-part taxon-name-part-type="family">Scolopendridae</tp:taxon-name-part></tp:taxon-name>) from China, with remarks on the phylogenetic relationships of <italic><tp:taxon-name><tp:taxon-name-part taxon-name-part-type="genus" reg="Otostigmus">Otostigmus</tp:taxon-name-part><tp:taxon-name-part taxon-name-part-type="species" reg="politus">politus</tp:taxon-name-part></tp:taxon-name></italic> Karsch, 1881</article-title><source>Zookeys</source><day>29</day><month>06</month><year>2023</year><volume>1168</volume><fpage>161</fpage><lpage>178</lpage><pub-id pub-id-type="doi">10.3897/zookeys.1168.82750</pub-id></mixed-citation></tp:treatment-meta><tp:nomenclature><label>﻿</label><tp:taxon-name>
              <object-id xmlns:xlink="http://www.w3.org/1999/xlink" content-type="arpha" xlink:type="simple">B9550F37-1CC0-557B-9121-9F1FCB335EE3</object-id>
              <tp:taxon-name-part taxon-name-part-type="genus" reg="Otostigmus">Otostigmus</tp:taxon-name-part>
              <tp:taxon-name-part taxon-name-part-type="species" reg="politus">politus</tp:taxon-name-part>
              <tp:taxon-name-part taxon-name-part-type="subspecies" reg="yunnanensis">yunnanensis</tp:taxon-name-part>
            </tp:taxon-name><tp:taxon-authority>Lewis, 2003</tp:taxon-authority></tp:nomenclature><tp:treatment-sec sec-type="material" id="SECID0EFFBI"><title>Material examined.</title><p><bold>China: Yunnan Province: Pingbian Miao Autonomous County</bold>: back mountain of Pingbian Memorial Park, 3 spms, CMMI20210315102–104, <named-content xmlns:xlink="http://www.w3.org/1999/xlink" content-type="dwc:verbatimCoordinates" xlink:type="simple"><named-content content-type="geo-json" specific-use="{&#34;type&#34;:&#34;Point&#34;,&#34;coordinates&#34;:[103.693100,22.988400]}" id="NCID0EQFBI" xlink:type="simple">22.9884°N, 103.6931°E</named-content></named-content>, 1380 m asl., 15 March 2021, <abbrev xmlns:xlink="http://www.w3.org/1999/xlink" xlink:title="collector" id="ABBRID0EVFBI" xlink:type="simple">coll</abbrev>. Chao Jiang, Pingbian Railway Station, 2 spms, <named-content xmlns:xlink="http://www.w3.org/1999/xlink" content-type="dwc:institutional_code" xlink:title="Institute of Chinese Materia Medica, China Academy of Chinese Medical Sciences, China" xlink:href="http://grbio.org/institution/chinese-academy-traditional-medicine" xlink:type="simple">CMMI</named-content> 20210601110 and <named-content xmlns:xlink="http://www.w3.org/1999/xlink" content-type="dwc:institutional_code" xlink:title="Institute of Chinese Materia Medica, China Academy of Chinese Medical Sciences, China" xlink:href="http://grbio.org/institution/chinese-academy-traditional-medicine" xlink:type="simple">CMMI</named-content> 20210601112, <named-content xmlns:xlink="http://www.w3.org/1999/xlink" content-type="dwc:verbatimCoordinates" xlink:type="simple"><named-content content-type="geo-json" specific-use="{&#34;type&#34;:&#34;Point&#34;,&#34;coordinates&#34;:[103.635300,23.016700]}" id="NCID0EMGBI" xlink:type="simple">23.0167°N, 103.6353°E</named-content></named-content>, 1010 m asl., 01 June 2021, <abbrev xmlns:xlink="http://www.w3.org/1999/xlink" xlink:title="collector" id="ABBRID0ERGBI" xlink:type="simple">coll</abbrev>. Chao Jiang; <bold>Jinping Miao, Yao &amp; Dai Autonomous County</bold>: Yingpan township, 4 spms <named-content xmlns:xlink="http://www.w3.org/1999/xlink" content-type="dwc:institutional_code" xlink:title="Institute of Chinese Materia Medica, China Academy of Chinese Medical Sciences, China" xlink:href="http://grbio.org/institution/chinese-academy-traditional-medicine" xlink:type="simple">CMMI</named-content> 20210318105–108, <named-content xmlns:xlink="http://www.w3.org/1999/xlink" content-type="dwc:verbatimCoordinates" xlink:type="simple"><named-content content-type="geo-json" specific-use="{&#34;type&#34;:&#34;Point&#34;,&#34;coordinates&#34;:[102.931900,22.884500]}" id="NCID0ECHBI" xlink:type="simple">22.8845°N, 102.9319°E</named-content></named-content>, 1435.40 m asl., 18 March 2021, <abbrev xmlns:xlink="http://www.w3.org/1999/xlink" xlink:title="collector" id="ABBRID0EHHBI" xlink:type="simple">coll</abbrev>. Chao Jiang.</p></tp:treatment-sec></tp:taxon-treatment>
