# Supplementary material for: ﻿A new species of Otostigmus (Chilopoda, Scolopendromorpha, Scolopendridae) from China, with remarks on the phylogenetic relationships of Otostigmuspolitus Karsch, 1881
Source: Zookeys. 2023 Jun 29;1168:161–78. doi: 10.3897/zookeys.1168.82750 (PMC10848867; doi:10.3897/zookeys.1168.82750)
Supplement: XML Treatment for Otostigmus tricarinatus [file zookeys.1168.82750-treatment4.xml]

<!DOCTYPE tp:taxon-treatment
  PUBLIC "-//TaxonX//DTD Taxonomic Treatment Publishing DTD v0 20100105//EN" "tax-treatment-NSO.dtd">
<tp:taxon-treatment xmlns:tp="http://www.plazi.org/taxpub"><tp:treatment-meta><kwd-group><label>Taxon classification</label><kwd>
                <named-content content-type="kingdom">Animalia</named-content>
              </kwd><kwd>
                <named-content content-type="order">Scolopendromorpha</named-content>
              </kwd><kwd>
                <named-content content-type="family">Scolopendridae</named-content>
              </kwd></kwd-group><mixed-citation publication-type="journal"><person-group><name><surname>Chen</surname><given-names>Tian-Yun</given-names></name><name><surname>Jiang</surname><given-names>Chao</given-names></name><name><surname>Huang</surname><given-names>Lu-Qi</given-names></name></person-group><article-title>﻿A new species of <italic><tp:taxon-name><tp:taxon-name-part taxon-name-part-type="genus" reg="Otostigmus">Otostigmus</tp:taxon-name-part></tp:taxon-name></italic> (<tp:taxon-name><tp:taxon-name-part taxon-name-part-type="class">Chilopoda</tp:taxon-name-part></tp:taxon-name>, <tp:taxon-name><tp:taxon-name-part taxon-name-part-type="order">Scolopendromorpha</tp:taxon-name-part></tp:taxon-name>, <tp:taxon-name><tp:taxon-name-part taxon-name-part-type="family">Scolopendridae</tp:taxon-name-part></tp:taxon-name>) from China, with remarks on the phylogenetic relationships of <italic><tp:taxon-name><tp:taxon-name-part taxon-name-part-type="genus" reg="Otostigmus">Otostigmus</tp:taxon-name-part><tp:taxon-name-part taxon-name-part-type="species" reg="politus">politus</tp:taxon-name-part></tp:taxon-name></italic> Karsch, 1881</article-title><source>Zookeys</source><day>29</day><month>06</month><year>2023</year><volume>1168</volume><fpage>161</fpage><lpage>178</lpage><pub-id pub-id-type="doi">10.3897/zookeys.1168.82750</pub-id></mixed-citation></tp:treatment-meta><tp:nomenclature><label>﻿</label><tp:taxon-name>
              <object-id xmlns:xlink="http://www.w3.org/1999/xlink" content-type="arpha" xlink:type="simple">E3D091B9-AD26-5862-916F-610FD6B2F7A5</object-id>
              <tp:taxon-name-part taxon-name-part-type="genus" reg="Otostigmus">Otostigmus</tp:taxon-name-part>
              <tp:taxon-name-part taxon-name-part-type="species" reg="tricarinatus">tricarinatus</tp:taxon-name-part>
              <object-id xmlns:xlink="http://www.w3.org/1999/xlink" content-type="zoobank" xlink:type="simple">https://zoobank.org/EE4ADEE9-2119-4729-87B0-AE4919CF6514</object-id>
            </tp:taxon-name><tp:taxon-status xmlns:xlink="http://www.w3.org/1999/xlink" xlink:type="simple">sp. nov.</tp:taxon-status><xref ref-type="fig" rid="F1">Figs 1B, D</xref><xref ref-type="fig" rid="F3">, 3</xref><xref ref-type="fig" rid="F4">, 4 Chinese name 三棱耳孔蜈蚣</xref></tp:nomenclature><tp:treatment-sec sec-type="material" id="SECID0EBJBI"><title>Material examined.</title><p><bold><italic>Holotype</italic>.</bold><named-content xmlns:xlink="http://www.w3.org/1999/xlink" content-type="dwc:institutional_code" xlink:title="Institute of Chinese Materia Medica, China Academy of Chinese Medical Sciences, China" xlink:href="http://grbio.org/institution/chinese-academy-traditional-medicine" xlink:type="simple">CMMI</named-content> 20210316103, <bold>China: Guangxi Zhuang Autonomous Region: Guiping</bold>: Xishan Town, <named-content xmlns:xlink="http://www.w3.org/1999/xlink" content-type="dwc:verbatimCoordinates" xlink:type="simple"><named-content content-type="geo-json" specific-use="{&#34;type&#34;:&#34;Point&#34;,&#34;coordinates&#34;:[109.594700,23.114700]}" id="NCID0EZJBI" xlink:type="simple">23.1147°N, 109.5947°E</named-content></named-content>, 16 March 2021, <abbrev xmlns:xlink="http://www.w3.org/1999/xlink" xlink:title="collector" id="ABBRID0E5JBI" xlink:type="simple">coll</abbrev>. Mengxuan Shi.</p><p><bold><italic>Paratypes</italic>.</bold> 1 <abbrev xmlns:xlink="http://www.w3.org/1999/xlink" xlink:title="specimen" id="ABBRID0EJKBI" xlink:type="simple">spm</abbrev>, <named-content xmlns:xlink="http://www.w3.org/1999/xlink" content-type="dwc:institutional_code" xlink:title="Institute of Chinese Materia Medica, China Academy of Chinese Medical Sciences, China" xlink:href="http://grbio.org/institution/chinese-academy-traditional-medicine" xlink:type="simple">CMMI</named-content> 20210316161, same data as holotype; 4 spms <named-content xmlns:xlink="http://www.w3.org/1999/xlink" content-type="dwc:institutional_code" xlink:title="Institute of Chinese Materia Medica, China Academy of Chinese Medical Sciences, China" xlink:href="http://grbio.org/institution/chinese-academy-traditional-medicine" xlink:type="simple">CMMI</named-content> 20200712008–011, same data as holotype, 12 July 2020; 1 <abbrev xmlns:xlink="http://www.w3.org/1999/xlink" xlink:title="specimen" id="ABBRID0E4KBI" xlink:type="simple">spm</abbrev>, <named-content xmlns:xlink="http://www.w3.org/1999/xlink" content-type="dwc:institutional_code" xlink:title="Institute of Chinese Materia Medica, China Academy of Chinese Medical Sciences, China" xlink:href="http://grbio.org/institution/chinese-academy-traditional-medicine" xlink:type="simple">CMMI</named-content> 20220327101, <bold>China: Guangxi Zhuang Autonomous Region: Nandan County</bold>, 27 March 2022, <abbrev xmlns:xlink="http://www.w3.org/1999/xlink" xlink:title="collector" id="ABBRID0ELLBI" xlink:type="simple">coll</abbrev>. Yongxiao Luo. 3 spms, <named-content xmlns:xlink="http://www.w3.org/1999/xlink" content-type="dwc:institutional_code" xlink:title="Institute of Chinese Materia Medica, China Academy of Chinese Medical Sciences, China" xlink:href="http://grbio.org/institution/chinese-academy-traditional-medicine" xlink:type="simple">CMMI</named-content> 20220327102–104; <bold>Hezhou</bold>: Babu District, <named-content xmlns:xlink="http://www.w3.org/1999/xlink" content-type="dwc:verbatimCoordinates" xlink:type="simple"><named-content content-type="geo-json" specific-use="{&#34;type&#34;:&#34;Point&#34;,&#34;coordinates&#34;:[111.973900,24.375100]}" id="NCID0E3LBI" xlink:type="simple">24.3751°N, 111.9739°E</named-content></named-content>, 27 March 2022, <abbrev xmlns:xlink="http://www.w3.org/1999/xlink" xlink:title="collector" id="ABBRID0EBMBI" xlink:type="simple">coll</abbrev>. Xusheng Zhou. <bold>Yunnan Province: Maguan county</bold>, 1 <abbrev xmlns:xlink="http://www.w3.org/1999/xlink" xlink:title="specimen" id="ABBRID0EHMBI" xlink:type="simple">spm</abbrev>, <named-content xmlns:xlink="http://www.w3.org/1999/xlink" content-type="dwc:institutional_code" xlink:title="Institute of Chinese Materia Medica, China Academy of Chinese Medical Sciences, China" xlink:href="http://grbio.org/institution/chinese-academy-traditional-medicine" xlink:type="simple">CMMI</named-content> 20200817001, <named-content xmlns:xlink="http://www.w3.org/1999/xlink" content-type="dwc:verbatimCoordinates" xlink:type="simple"><named-content content-type="geo-json" specific-use="{&#34;type&#34;:&#34;Point&#34;,&#34;coordinates&#34;:[104.390000,23.010000]}" id="NCID0EWMBI" xlink:type="simple">23.01°N, 104.39°E</named-content></named-content>, 17 Aug. 2020, <abbrev xmlns:xlink="http://www.w3.org/1999/xlink" xlink:title="collector" id="ABBRID0E2MBI" xlink:type="simple">coll</abbrev>. Yanan Li. <bold>Pingbian Miao autonomous county</bold>, 1 <abbrev xmlns:xlink="http://www.w3.org/1999/xlink" xlink:title="specimen" id="ABBRID0EBNBI" xlink:type="simple">spm</abbrev>, <named-content xmlns:xlink="http://www.w3.org/1999/xlink" content-type="dwc:institutional_code" xlink:title="Institute of Chinese Materia Medica, China Academy of Chinese Medical Sciences, China" xlink:href="http://grbio.org/institution/chinese-academy-traditional-medicine" xlink:type="simple">CMMI</named-content> 20210315101, back mountain of Pingbian Memorial Park, <named-content xmlns:xlink="http://www.w3.org/1999/xlink" content-type="dwc:verbatimCoordinates" xlink:type="simple"><named-content content-type="geo-json" specific-use="{&#34;type&#34;:&#34;Point&#34;,&#34;coordinates&#34;:[103.693100,22.988400]}" id="NCID0EQNBI" xlink:type="simple">22.9884°N, 103.6931°E</named-content></named-content>, 1380 m asl., 15 March 2021, <abbrev xmlns:xlink="http://www.w3.org/1999/xlink" xlink:title="collector" id="ABBRID0EVNBI" xlink:type="simple">coll</abbrev>. Chao Jiang. <bold>China: Guizhou Province: Libo County</bold>: Jiaou Township, 1 <abbrev xmlns:xlink="http://www.w3.org/1999/xlink" xlink:title="specimen" id="ABBRID0E2NBI" xlink:type="simple">spm</abbrev>, <named-content xmlns:xlink="http://www.w3.org/1999/xlink" content-type="dwc:institutional_code" xlink:title="Institute of Chinese Materia Medica, China Academy of Chinese Medical Sciences, China" xlink:href="http://grbio.org/institution/chinese-academy-traditional-medicine" xlink:type="simple">CMMI</named-content> 20220123101, <named-content xmlns:xlink="http://www.w3.org/1999/xlink" content-type="dwc:verbatimCoordinates" xlink:type="simple"><named-content content-type="geo-json" specific-use="{&#34;type&#34;:&#34;Point&#34;,&#34;coordinates&#34;:[107.670800,25.301700]}" id="NCID0EKOBI" xlink:type="simple">25.3017°N, 107.6708°E</named-content></named-content>, 23 Jan. 2022, <abbrev xmlns:xlink="http://www.w3.org/1999/xlink" xlink:title="collector" id="ABBRID0EPOBI" xlink:type="simple">coll</abbrev>. Quanyu Ji.</p></tp:treatment-sec><tp:treatment-sec sec-type="etymology" id="SECID0ETOBI"><title>Etymology.</title><p>The name refers to the characteristics of the tergites. The <italic>tri</italic>- compounded with the Latin <italic><tp:taxon-name><tp:taxon-name-part taxon-name-part-type="genus" reg="Otostigmus"/><tp:taxon-name-part taxon-name-part-type="species" reg="carinatus">carinatus</tp:taxon-name-part></tp:taxon-name></italic> refers to the three sharp keels on the tergites.</p></tp:treatment-sec><tp:treatment-sec sec-type="diagnosis" id="SECID0EFPBI"><title>Diagnosis.</title><p>Antennae with 17 articles, basal three glabrous dorsally, the apical article with a well-developed lateral depression. <abbrev xmlns:xlink="http://www.w3.org/1999/xlink" xlink:title="tergites" id="ABBRID0ELPBI" xlink:type="simple">TT</abbrev> 3–20 with three longitudinal keels. <abbrev xmlns:xlink="http://www.w3.org/1999/xlink" xlink:title="sternites" id="ABBRID0EPPBI" xlink:type="simple">SS</abbrev> 2–19(20) with paramedian sutures occupying anterior 20–100% of sternites, a median depression, and two posterolateral depressions. Coxopleural process with 1–3 apical spines and none or one lateral spine, pore-free median longitudinal strip in pore field from the posterior of sternite 21 to the end of coxopleural process. The ultimate leg prefemur typically with 0–7 spines, lacking corner spine.</p><fig id="F1" position="float" orientation="portrait"><object-id xmlns:xlink="http://www.w3.org/1999/xlink" content-type="doi" xlink:type="simple">10.3897/zookeys.1168.82750.figure1</object-id><object-id xmlns:xlink="http://www.w3.org/1999/xlink" content-type="arpha" xlink:type="simple">69E7575D-0830-5CB8-9654-CC8F809B9641</object-id><label>Figure 1.</label><caption><p>Live specimens of <italic><tp:taxon-name><tp:taxon-name-part taxon-name-part-type="genus" reg="Otostigmus">Otostigmus</tp:taxon-name-part></tp:taxon-name></italic> spp. from China <bold>A</bold><italic><tp:taxon-name><tp:taxon-name-part taxon-name-part-type="genus" reg="Otostigmus">O.</tp:taxon-name-part><tp:taxon-name-part taxon-name-part-type="species" reg="politus">p.</tp:taxon-name-part><tp:taxon-name-part taxon-name-part-type="subspecies" reg="politus">politus</tp:taxon-name-part></tp:taxon-name></italic><bold>B</bold><italic><tp:taxon-name><tp:taxon-name-part taxon-name-part-type="genus" reg="Otostigmus">O.</tp:taxon-name-part><tp:taxon-name-part taxon-name-part-type="species" reg="tricarinatus">tricarinatus</tp:taxon-name-part></tp:taxon-name></italic> sp. nov. (Guangxi population) <bold>C</bold><italic><tp:taxon-name><tp:taxon-name-part taxon-name-part-type="genus" reg="Otostigmus">O.</tp:taxon-name-part><tp:taxon-name-part taxon-name-part-type="species" reg="politus">p.</tp:taxon-name-part><tp:taxon-name-part taxon-name-part-type="subspecies" reg="yunnanensis">yunnanensis</tp:taxon-name-part></tp:taxon-name></italic><bold>D</bold><italic><tp:taxon-name><tp:taxon-name-part taxon-name-part-type="genus" reg="Otostigmus">O.</tp:taxon-name-part><tp:taxon-name-part taxon-name-part-type="species" reg="tricarinatus">tricarinatus</tp:taxon-name-part></tp:taxon-name></italic> sp. nov. (Yunnan-Guizhou plateau population).</p></caption><graphic xmlns:xlink="http://www.w3.org/1999/xlink" xlink:href="zookeys-1168-161_article-82750__-g001.jpg" position="float" orientation="portrait" xlink:type="simple" id="oo_870646.jpg"><uri content-type="original_file" xlink:type="simple">https://binary.pensoft.net/fig/870646</uri></graphic></fig><fig id="F2" position="float" orientation="portrait"><object-id xmlns:xlink="http://www.w3.org/1999/xlink" content-type="doi" xlink:type="simple">10.3897/zookeys.1168.82750.figure2</object-id><object-id xmlns:xlink="http://www.w3.org/1999/xlink" content-type="arpha" xlink:type="simple">5F03E442-903C-57BC-994F-24D1BD8A32AA</object-id><label>Figure 2.</label><caption><p>Distribution of <italic><tp:taxon-name><tp:taxon-name-part taxon-name-part-type="genus" reg="Otostigmus">O.</tp:taxon-name-part><tp:taxon-name-part taxon-name-part-type="species" reg="politus">politus</tp:taxon-name-part></tp:taxon-name></italic> species, <italic><tp:taxon-name><tp:taxon-name-part taxon-name-part-type="genus" reg="Otostigmus">O.</tp:taxon-name-part><tp:taxon-name-part taxon-name-part-type="species" reg="tricarinatus">tricarinatus</tp:taxon-name-part></tp:taxon-name></italic> sp. nov., and <italic><tp:taxon-name><tp:taxon-name-part taxon-name-part-type="genus" reg="Otostigmus">O.</tp:taxon-name-part><tp:taxon-name-part taxon-name-part-type="species" reg="amballae">amballae</tp:taxon-name-part></tp:taxon-name></italic> s.l. in China and Vietnam.</p></caption><graphic xmlns:xlink="http://www.w3.org/1999/xlink" xlink:href="zookeys-1168-161_article-82750__-g002.jpg" position="float" orientation="portrait" xlink:type="simple" id="oo_870647.jpg"><uri content-type="original_file" xlink:type="simple">https://binary.pensoft.net/fig/870647</uri></graphic></fig></tp:treatment-sec><tp:treatment-sec sec-type="description" id="SECID0ERTBI"><title>Holotype (<named-content xmlns:xlink="http://www.w3.org/1999/xlink" content-type="dwc:institutional_code" xlink:title="Institute of Chinese Materia Medica, China Academy of Chinese Medical Sciences, China" xlink:href="http://grbio.org/institution/chinese-academy-traditional-medicine" xlink:type="simple">CMMI</named-content> 20210316103) description.</title><p>Body length 26 mm. Antennae and anterior 1/2 of the cephalic plate, tergites and legs have blue colouration; posterior 1/2 of the cephalic plate, forcipule segment, and sternites have yellow colouration.</p><p>Antennae with 17 articles, 3 glabrous dorsally, 2.5 glabrous ventrally, apical article double the length of the penultimate, with a well-developed lateral depression (Fig. <xref ref-type="fig" rid="F3">3A</xref>). Antennae reach the posterior margin of T2 when reflexed. Forcipular coxosternite slightly wider than long and lacking sutures/sulci. Coxosternal tooth-plates wider than long, with four teeth. Trochanteroprefemoral process bears one apical and one lateral tubercle.</p><fig id="F3" position="float" orientation="portrait"><object-id xmlns:xlink="http://www.w3.org/1999/xlink" content-type="doi" xlink:type="simple">10.3897/zookeys.1168.82750.figure3</object-id><object-id xmlns:xlink="http://www.w3.org/1999/xlink" content-type="arpha" xlink:type="simple">95B4617A-C6E2-52D2-B6D8-86122B12C233</object-id><label>Figure 3.</label><caption><p><italic><tp:taxon-name><tp:taxon-name-part taxon-name-part-type="genus" reg="Otostigmus">Otostigmus</tp:taxon-name-part><tp:taxon-name-part taxon-name-part-type="species" reg="tricarinatus">tricarinatus</tp:taxon-name-part></tp:taxon-name></italic> sp. nov. (Guangxi population) <named-content xmlns:xlink="http://www.w3.org/1999/xlink" content-type="dwc:institutional_code" xlink:title="Institute of Chinese Materia Medica, China Academy of Chinese Medical Sciences, China" xlink:href="http://grbio.org/institution/chinese-academy-traditional-medicine" xlink:type="simple">CMMI</named-content> 20210316103 (HOLOTYPE) <bold>A</bold> cephalic plate (dorsal view) <bold>B</bold> forcipular segment and sternite 1 (ventral view) <bold>C</bold> Forcipular tooth-plates (ventral view) <bold>D</bold><abbrev xmlns:xlink="http://www.w3.org/1999/xlink" xlink:title="sternites" id="ABBRID0EIVBI" xlink:type="simple">SS</abbrev> 12–14 (ventral view) <bold>E</bold><abbrev xmlns:xlink="http://www.w3.org/1999/xlink" xlink:title="tergites" id="ABBRID0EOVBI" xlink:type="simple">TT</abbrev> 10–12 (dorsal view) <bold>F</bold><abbrev xmlns:xlink="http://www.w3.org/1999/xlink" xlink:title="leg bearing segment" id="ABBRID0EUVBI" xlink:type="simple">LBS</abbrev> 21 (ventral view) <bold>G</bold><abbrev xmlns:xlink="http://www.w3.org/1999/xlink" xlink:title="leg bearing segment" id="ABBRID0E1VBI" xlink:type="simple">LBS</abbrev> 21 (lateral view) <bold>H</bold> Prefemur of left ultimate leg. Scale bars: 1 mm.</p></caption><graphic xmlns:xlink="http://www.w3.org/1999/xlink" xlink:href="zookeys-1168-161_article-82750__-g003.jpg" position="float" orientation="portrait" xlink:type="simple" id="oo_870648.jpg"><uri content-type="original_file" xlink:type="simple">https://binary.pensoft.net/fig/870648</uri></graphic></fig><p>T1 lacks sutures and convex granules, T2 has sparse convex granules, TT3–21 has scattered convex granules. Tergites without paramedian sutures, TT3–20 with three sharp longitudinal keels, T21 with three incomplete longitudinal keels. Lateral margination at TT3–21. SS2–20 with paramedian sutures occupying anterior 80–100% of sternites (Fig. <xref ref-type="fig" rid="F3">3D</xref>).</p><p>The left coxopleural process has one apical and one lateral spine and the right one has two apical and one lateral spine (Fig. <xref ref-type="fig" rid="F3">3F, G</xref>). Pore-free median longitudinal strip in pore field from the posterior of sternite 21 to the end of coxopleural process. The ultimate legs are long and slender, with the left prefemur having one ventrolateral and one ventromedial spine. Right prefemur with one ventrolateral spine, one ventromedial spine, and one dorsomedial spine. Ultimate leg relatively long with dense setae (Fig. <xref ref-type="fig" rid="F3">3H</xref>). Dorsal surface of ultimate prefemur with convex granules, lacking corner spine. Legs 1–5 with two and legs 6–20 with one tarsal spur. Legs 1 and 2 with one tibial spur: leg 1 with one prefemoral and one femoral spur.</p></tp:treatment-sec><tp:treatment-sec sec-type="variation" id="SECID0EVWBI"><title>Variation in paratypes.</title><p>Body length 16–50 mm (maximum in <named-content xmlns:xlink="http://www.w3.org/1999/xlink" content-type="dwc:institutional_code" xlink:title="Institute of Chinese Materia Medica, China Academy of Chinese Medical Sciences, China" xlink:href="http://grbio.org/institution/chinese-academy-traditional-medicine" xlink:type="simple">CMMI</named-content> 20220123101). Cephalic plate and T1(2) lacking sutures and convex granules, antennae reached posterior margin of T2–3. Antennae only display 2.5 articles that are glabrous dorsally in the specimen <named-content xmlns:xlink="http://www.w3.org/1999/xlink" content-type="dwc:institutional_code" xlink:title="Institute of Chinese Materia Medica, China Academy of Chinese Medical Sciences, China" xlink:href="http://grbio.org/institution/chinese-academy-traditional-medicine" xlink:type="simple">CMMI</named-content> 20220123101.</p><p>Lateral margination at <abbrev xmlns:xlink="http://www.w3.org/1999/xlink" xlink:title="tergites" id="ABBRID0ENXBI" xlink:type="simple">TT</abbrev> 2(3)-21. SS2–20 with paramedian sutures occupying anterior 20–100% of sternites. Coxopleural process with 1–3 apical spines, 0–1 lateral spine and lacking a dorsal spine. Ultimate leg prefemur with 0–7 spines: <abbrev xmlns:xlink="http://www.w3.org/1999/xlink" xlink:title="ventrolateral" id="ABBRID0ERXBI" xlink:type="simple">VL</abbrev> 0–1, M 0–3, <abbrev xmlns:xlink="http://www.w3.org/1999/xlink" xlink:title="ventromedial" id="ABBRID0EVXBI" xlink:type="simple">VM</abbrev> 1–3, <abbrev xmlns:xlink="http://www.w3.org/1999/xlink" xlink:title="dorsomedial" id="ABBRID0EZXBI" xlink:type="simple">DM</abbrev> 1–2, lacking corner spine. Legs 1–3(4 or 5) typically with two tarsal spurs, subsequent legs to 20, with one tarsal spur.</p></tp:treatment-sec><tp:treatment-sec sec-type="remarks" id="SECID0E4XBI"><title>Remarks.</title><p><xref ref-type="bibr" rid="B23">Schileyko (1995)</xref> described “<italic><tp:taxon-name><tp:taxon-name-part taxon-name-part-type="genus" reg="Otostigmus">O.</tp:taxon-name-part><tp:taxon-name-part taxon-name-part-type="species" reg="amballae">amballae</tp:taxon-name-part></tp:taxon-name></italic> Chamberlin, 1913” on specimens from Vietnam. The morphology of these specimens is different from that of the holotype of <italic><tp:taxon-name><tp:taxon-name-part taxon-name-part-type="genus" reg="Otostigmus">O.</tp:taxon-name-part><tp:taxon-name-part taxon-name-part-type="species" reg="amballae">amballae</tp:taxon-name-part></tp:taxon-name></italic> (see <xref ref-type="bibr" rid="B11">Lewis 2002</xref>) and were found to be identical to <italic><tp:taxon-name><tp:taxon-name-part taxon-name-part-type="genus" reg="Otostigmus">O.</tp:taxon-name-part><tp:taxon-name-part taxon-name-part-type="species" reg="tricarinatus">tricarinatus</tp:taxon-name-part></tp:taxon-name></italic> sp. nov. that has three well-developed longitudinal keels in TT3–20, a very short coxopleural process with no dorsal spine, an ultimate prefemur with two ventral spines, and lacking a corner spine. The holotype of <italic><tp:taxon-name><tp:taxon-name-part taxon-name-part-type="genus" reg="Otostigmus">O.</tp:taxon-name-part><tp:taxon-name-part taxon-name-part-type="species" reg="amballae">amballae</tp:taxon-name-part></tp:taxon-name></italic> possesses a low median keel at TT3–20, paramedian sutures each in a sulcus from approximately T13, with two lateral keels on each side of sutures; the coxopleural process is moderately long with a single dorsal spine; the ultimate prefemur with VL3, M3, VM2, DM2, and one corner spine. <xref ref-type="bibr" rid="B11">Lewis (2002)</xref> further noted that all specimens assigned to <italic><tp:taxon-name><tp:taxon-name-part taxon-name-part-type="genus" reg="Otostigmus">O.</tp:taxon-name-part><tp:taxon-name-part taxon-name-part-type="species" reg="amballae">amballae</tp:taxon-name-part></tp:taxon-name></italic> by <xref ref-type="bibr" rid="B23">Schileyko (1995)</xref> should be reassessed.</p><p>The material here assigned to <italic><tp:taxon-name><tp:taxon-name-part taxon-name-part-type="genus" reg="Otostigmus">O.</tp:taxon-name-part><tp:taxon-name-part taxon-name-part-type="species" reg="tricarinatus">tricarinatus</tp:taxon-name-part></tp:taxon-name></italic> sp. nov. refers to two geographically separate groups: the Yunnan-Guizhou plateau population (Fig. <xref ref-type="fig" rid="F4">4</xref>) and the Guangxi population (Fig. <xref ref-type="fig" rid="F3">3</xref>). They are different in the following characteristics: 1) 80% paramedian sutures on sternite in the former population compared to 20% paramedian sutures on sternite in the latter; 2) the ultimate leg prefemur with 4–7 spines in the former population compared to 1–4 spines in the latter; 3) the pore-free median longitudinal strip in pore field absent in the former population while found from the posterior of sternite 21 to the end of coxopleural process in the latter population. Furthermore, phylogenetic analysis revealed that Guangxi population is a sister group to <italic><tp:taxon-name><tp:taxon-name-part taxon-name-part-type="genus" reg="Otostigmus">O.</tp:taxon-name-part><tp:taxon-name-part taxon-name-part-type="species" reg="politus">politus</tp:taxon-name-part></tp:taxon-name></italic> congeners + Yunnan-Guizhou plateau population and has strong node support from both <abbrev xmlns:xlink="http://www.w3.org/1999/xlink" xlink:title="maximum likelihood" id="ABBRID0EK2BI" xlink:type="simple">ML</abbrev> and <abbrev xmlns:xlink="http://www.w3.org/1999/xlink" xlink:title="Bayesian inference" id="ABBRID0EO2BI" xlink:type="simple">BI</abbrev> analyses (PP = 1, BS = 97%). They are considered to be the same species because no more reliable identification characteristics could find.</p><fig id="F4" position="float" orientation="portrait"><object-id xmlns:xlink="http://www.w3.org/1999/xlink" content-type="doi" xlink:type="simple">10.3897/zookeys.1168.82750.figure4</object-id><object-id xmlns:xlink="http://www.w3.org/1999/xlink" content-type="arpha" xlink:type="simple">647384F1-7AA7-5414-8472-0F0DAE85F073</object-id><label>Figure 4.</label><caption><p><italic><tp:taxon-name><tp:taxon-name-part taxon-name-part-type="genus" reg="Otostigmus">Otostigmus</tp:taxon-name-part><tp:taxon-name-part taxon-name-part-type="species" reg="tricarinatus">tricarinatus</tp:taxon-name-part></tp:taxon-name></italic> sp. nov. (Yunnan-Guizhou plateau population) <named-content xmlns:xlink="http://www.w3.org/1999/xlink" content-type="dwc:institutional_code" xlink:title="Institute of Chinese Materia Medica, China Academy of Chinese Medical Sciences, China" xlink:href="http://grbio.org/institution/chinese-academy-traditional-medicine" xlink:type="simple">CMMI</named-content> 20210315101 <bold>A</bold> cephalic plate (dorsal view) <bold>B</bold> forcipular segment and sternite 1 (ventral view) <bold>C</bold> Coxosternal tooth-plates (ventral view) <bold>D</bold><abbrev xmlns:xlink="http://www.w3.org/1999/xlink" xlink:title="sternites" id="ABBRID0EV3BI" xlink:type="simple">SS</abbrev> 3–5 (dorsal view) <bold>E</bold> Tergites 7–9 (ventral view) <bold>F</bold> Tergite 21 <bold>G</bold> Sternite 21 and coxopleural process (ventral view) <bold>H</bold> Prefemur of ultimate leg (ventral view); <bold>I</bold> Prefemur of ultimate leg (dorsal view). Scale bars: 1 mm.</p></caption><graphic xmlns:xlink="http://www.w3.org/1999/xlink" xlink:href="zookeys-1168-161_article-82750__-g004.jpg" position="float" orientation="portrait" xlink:type="simple" id="oo_870649.jpg"><uri content-type="original_file" xlink:type="simple">https://binary.pensoft.net/fig/870649</uri></graphic></fig></tp:treatment-sec><tp:treatment-sec sec-type="distribution" id="SECID0EI4BI"><title>Distribution.</title><p>Fig. <xref ref-type="fig" rid="F2">2</xref>. China: Guangxi Zhuang autonomous region, Yunnan Province, Guizhou Province; Vietnam (<xref ref-type="bibr" rid="B22">Schileyko 1992</xref>, <xref ref-type="bibr" rid="B23">1995</xref>, <xref ref-type="bibr" rid="B24">2007</xref>; <xref ref-type="bibr" rid="B31">Vu et al. 2020</xref>).</p></tp:treatment-sec><tp:treatment-sec sec-type="Phylogenetic analysis" id="SECID0EC5BI"><title>Phylogenetic analysis.</title><p>We obtained sequences consisting of 658–812 bp <abbrev xmlns:xlink="http://www.w3.org/1999/xlink" xlink:title="cytochrome c oxidase subunit I" id="ABBRID0EI5BI" xlink:type="simple">COI</abbrev>, 408–423 bp 16S rRNA, and 368–886 bp28S rRNA. The average K2P genetic distance is 20.1% between <italic><tp:taxon-name><tp:taxon-name-part taxon-name-part-type="genus" reg="Otostigmus">Otostigmus</tp:taxon-name-part></tp:taxon-name></italic> species, and the range of the K2P distance between <italic><tp:taxon-name><tp:taxon-name-part taxon-name-part-type="genus" reg="Otostigmus">Otostigmus</tp:taxon-name-part></tp:taxon-name></italic> species is 17.2% (<italic><tp:taxon-name><tp:taxon-name-part taxon-name-part-type="genus" reg="Otostigmus">O.</tp:taxon-name-part><tp:taxon-name-part taxon-name-part-type="species" reg="voprosus">voprosus</tp:taxon-name-part></tp:taxon-name></italic> against <italic><tp:taxon-name><tp:taxon-name-part taxon-name-part-type="genus" reg="Otostigmus">O.</tp:taxon-name-part><tp:taxon-name-part taxon-name-part-type="species" reg="astenus">astenus</tp:taxon-name-part></tp:taxon-name></italic> to 23.1% (<italic><tp:taxon-name><tp:taxon-name-part taxon-name-part-type="genus" reg="Otostigmus">O.</tp:taxon-name-part><tp:taxon-name-part taxon-name-part-type="species" reg="politus">politus</tp:taxon-name-part><tp:taxon-name-part taxon-name-part-type="subspecies" reg="yunnanensis">yunnanensis</tp:taxon-name-part></tp:taxon-name></italic> against <italic><tp:taxon-name><tp:taxon-name-part taxon-name-part-type="genus" reg="Otostigmus">O.</tp:taxon-name-part><tp:taxon-name-part taxon-name-part-type="species" reg="beroni">beroni</tp:taxon-name-part></tp:taxon-name></italic>) (Table <xref ref-type="table" rid="T3">3</xref>). The intraspecific divergence among <italic><tp:taxon-name><tp:taxon-name-part taxon-name-part-type="genus" reg="Otostigmus">Otostigmus</tp:taxon-name-part></tp:taxon-name></italic> taxa varied from 0% to 18.2% (<italic><tp:taxon-name><tp:taxon-name-part taxon-name-part-type="genus" reg="Otostigmus">O.</tp:taxon-name-part><tp:taxon-name-part taxon-name-part-type="species" reg="aculeatus">aculeatus</tp:taxon-name-part></tp:taxon-name></italic>). The mean distance within <italic><tp:taxon-name><tp:taxon-name-part taxon-name-part-type="genus" reg="Otostigmus">O.</tp:taxon-name-part><tp:taxon-name-part taxon-name-part-type="species" reg="tricarinatus">tricarinatus</tp:taxon-name-part></tp:taxon-name></italic> sp. nov. was 16.0%(Table <xref ref-type="table" rid="T4">4</xref>), which is relatively high among <italic><tp:taxon-name><tp:taxon-name-part taxon-name-part-type="genus" reg="Otostigmus">Otostigmus</tp:taxon-name-part></tp:taxon-name></italic> species. The interspecific divergence between <italic><tp:taxon-name><tp:taxon-name-part taxon-name-part-type="genus" reg="Otostigmus">O.</tp:taxon-name-part><tp:taxon-name-part taxon-name-part-type="species" reg="tricarinatus">tricarinatus</tp:taxon-name-part></tp:taxon-name></italic> sp. nov. and the other <italic><tp:taxon-name><tp:taxon-name-part taxon-name-part-type="genus" reg="Otostigmus">Otostigmus</tp:taxon-name-part></tp:taxon-name></italic> species fell within a range of 18.4% (<italic><tp:taxon-name><tp:taxon-name-part taxon-name-part-type="genus" reg="Otostigmus">O.</tp:taxon-name-part><tp:taxon-name-part taxon-name-part-type="species" reg="spinosus">spinosus</tp:taxon-name-part></tp:taxon-name></italic>) to 21.9% (<italic><tp:taxon-name><tp:taxon-name-part taxon-name-part-type="genus" reg="Otostigmus">O.</tp:taxon-name-part><tp:taxon-name-part taxon-name-part-type="species" reg="angusticeps">angusticeps</tp:taxon-name-part></tp:taxon-name></italic>). The interspecific divergence between <italic><tp:taxon-name><tp:taxon-name-part taxon-name-part-type="genus" reg="Otostigmus">O.</tp:taxon-name-part><tp:taxon-name-part taxon-name-part-type="species" reg="tricarinatus">tricarinatus</tp:taxon-name-part></tp:taxon-name></italic> sp. nov. and <italic><tp:taxon-name><tp:taxon-name-part taxon-name-part-type="genus" reg="Otostigmus">O.</tp:taxon-name-part><tp:taxon-name-part taxon-name-part-type="species" reg="politus">politus</tp:taxon-name-part><tp:taxon-name-part taxon-name-part-type="subspecies" reg="yunnanensis">yunnanensis</tp:taxon-name-part></tp:taxon-name></italic> (21.1%) was higher than <italic><tp:taxon-name><tp:taxon-name-part taxon-name-part-type="genus" reg="Otostigmus">O.</tp:taxon-name-part><tp:taxon-name-part taxon-name-part-type="species" reg="tricarinatus">tricarinatus</tp:taxon-name-part></tp:taxon-name></italic> sp. nov. and <italic><tp:taxon-name><tp:taxon-name-part taxon-name-part-type="genus" reg="Otostigmus">O.</tp:taxon-name-part><tp:taxon-name-part taxon-name-part-type="species" reg="politus">politus</tp:taxon-name-part><tp:taxon-name-part taxon-name-part-type="subspecies" reg="politus">politus</tp:taxon-name-part></tp:taxon-name></italic> (19.3%). The high genetic distances found within the <italic><tp:taxon-name><tp:taxon-name-part taxon-name-part-type="genus" reg="Otostigmus">Otostigmus</tp:taxon-name-part></tp:taxon-name></italic> species imply that they may have been misidentified or contain cryptic species. Therefore, species delimitation of <italic><tp:taxon-name><tp:taxon-name-part taxon-name-part-type="genus" reg="Otostigmus">Otostigmus</tp:taxon-name-part></tp:taxon-name></italic> requires further study with additional samples as well as genetic data from various populations.</p><table-wrap id="T3" position="float" orientation="portrait"><label>Table 3.</label><caption><p>Mean K2P genetic distance between the <italic><tp:taxon-name><tp:taxon-name-part taxon-name-part-type="genus" reg="Otostigmus"/><tp:taxon-name-part taxon-name-part-type="species" reg="politus">politus</tp:taxon-name-part></tp:taxon-name></italic> group, <italic><tp:taxon-name><tp:taxon-name-part taxon-name-part-type="genus" reg="Otostigmus"/><tp:taxon-name-part taxon-name-part-type="species" reg="aculeatus">aculeatus</tp:taxon-name-part></tp:taxon-name></italic> group and <italic><tp:taxon-name><tp:taxon-name-part taxon-name-part-type="genus" reg="Otostigmus"/><tp:taxon-name-part taxon-name-part-type="species" reg="rugulosus">rugulosus</tp:taxon-name-part></tp:taxon-name></italic> group species based on <abbrev xmlns:xlink="http://www.w3.org/1999/xlink" xlink:title="cytochrome c oxidase subunit I" id="ABBRID0EHGCI" xlink:type="simple">COI</abbrev> sequences.</p></caption><table id="TID0EOJCI" rules="all"><tbody><tr><th rowspan="1" colspan="1"/><th rowspan="1" colspan="1">(1)</th><th rowspan="1" colspan="1">(2)</th><th rowspan="1" colspan="1">(3)</th><th rowspan="1" colspan="1">(4)</th><th rowspan="1" colspan="1">(5)</th><th rowspan="1" colspan="1">(6)</th><th rowspan="1" colspan="1">(7)</th><th rowspan="1" colspan="1">(8)</th><th rowspan="1" colspan="1">(9)</th></tr><tr><td rowspan="1" colspan="1"><italic><tp:taxon-name><tp:taxon-name-part taxon-name-part-type="genus" reg="Otostigmus">O.</tp:taxon-name-part><tp:taxon-name-part taxon-name-part-type="species" reg="angusticeps">angusticeps</tp:taxon-name-part></tp:taxon-name></italic> (1)</td><td rowspan="1" colspan="1"/><td rowspan="1" colspan="1"/><td rowspan="1" colspan="1"/><td rowspan="1" colspan="1"/><td rowspan="1" colspan="1"/><td rowspan="1" colspan="1"/><td rowspan="1" colspan="1"/><td rowspan="1" colspan="1"/><td rowspan="1" colspan="1"/></tr><tr><td rowspan="1" colspan="1"><italic><tp:taxon-name><tp:taxon-name-part taxon-name-part-type="genus" reg="Otostigmus">O.</tp:taxon-name-part><tp:taxon-name-part taxon-name-part-type="species" reg="aculeatus">aculeatus</tp:taxon-name-part></tp:taxon-name></italic> (2)</td><td rowspan="1" colspan="1">22.2%</td><td rowspan="1" colspan="1"/><td rowspan="1" colspan="1"/><td rowspan="1" colspan="1"/><td rowspan="1" colspan="1"/><td rowspan="1" colspan="1"/><td rowspan="1" colspan="1"/><td rowspan="1" colspan="1"/><td rowspan="1" colspan="1"/></tr><tr><td rowspan="1" colspan="1"><italic><tp:taxon-name><tp:taxon-name-part taxon-name-part-type="genus" reg="Otostigmus">O.</tp:taxon-name-part><tp:taxon-name-part taxon-name-part-type="species" reg="astenus">astenus</tp:taxon-name-part></tp:taxon-name></italic> (3)</td><td rowspan="1" colspan="1">18.3%</td><td rowspan="1" colspan="1">22.9%</td><td rowspan="1" colspan="1"/><td rowspan="1" colspan="1"/><td rowspan="1" colspan="1"/><td rowspan="1" colspan="1"/><td rowspan="1" colspan="1"/><td rowspan="1" colspan="1"/><td rowspan="1" colspan="1"/></tr><tr><td rowspan="1" colspan="1"><italic><tp:taxon-name><tp:taxon-name-part taxon-name-part-type="genus" reg="Otostigmus">O.</tp:taxon-name-part><tp:taxon-name-part taxon-name-part-type="species" reg="beroni">beroni</tp:taxon-name-part></tp:taxon-name></italic> (4)</td><td rowspan="1" colspan="1">21.8%</td><td rowspan="1" colspan="1">23.9%</td><td rowspan="1" colspan="1">17.7%</td><td rowspan="1" colspan="1"/><td rowspan="1" colspan="1"/><td rowspan="1" colspan="1"/><td rowspan="1" colspan="1"/><td rowspan="1" colspan="1"/><td rowspan="1" colspan="1"/></tr><tr><td rowspan="1" colspan="1"><italic><tp:taxon-name><tp:taxon-name-part taxon-name-part-type="genus" reg="Otostigmus">O.</tp:taxon-name-part><tp:taxon-name-part taxon-name-part-type="species" reg="politus">politus</tp:taxon-name-part><tp:taxon-name-part taxon-name-part-type="subspecies" reg="politus">politus</tp:taxon-name-part></tp:taxon-name></italic> (5)</td><td rowspan="1" colspan="1">21.1%</td><td rowspan="1" colspan="1">20.7%</td><td rowspan="1" colspan="1">20.5%</td><td rowspan="1" colspan="1">20.2%</td><td rowspan="1" colspan="1"/><td rowspan="1" colspan="1"/><td rowspan="1" colspan="1"/><td rowspan="1" colspan="1"/><td rowspan="1" colspan="1"/></tr><tr><td rowspan="1" colspan="1"><italic><tp:taxon-name><tp:taxon-name-part taxon-name-part-type="genus" reg="Otostigmus">O.</tp:taxon-name-part><tp:taxon-name-part taxon-name-part-type="species" reg="politus">politus</tp:taxon-name-part><tp:taxon-name-part taxon-name-part-type="subspecies" reg="yunnanensis">yunnanensis</tp:taxon-name-part></tp:taxon-name></italic> (6)</td><td rowspan="1" colspan="1">22.5%</td><td rowspan="1" colspan="1">22.5%</td><td rowspan="1" colspan="1">21.8%</td><td rowspan="1" colspan="1">23.8%</td><td rowspan="1" colspan="1">18.5%</td><td rowspan="1" colspan="1"/><td rowspan="1" colspan="1"/><td rowspan="1" colspan="1"/><td rowspan="1" colspan="1"/></tr><tr><td rowspan="1" colspan="1"><italic><tp:taxon-name><tp:taxon-name-part taxon-name-part-type="genus" reg="Otostigmus">O.</tp:taxon-name-part><tp:taxon-name-part taxon-name-part-type="species" reg="rugulosus">rugulosus</tp:taxon-name-part></tp:taxon-name></italic> (7)</td><td rowspan="1" colspan="1">22.7%</td><td rowspan="1" colspan="1">20.1%</td><td rowspan="1" colspan="1">20.1%</td><td rowspan="1" colspan="1">21.9%</td><td rowspan="1" colspan="1">20.0%</td><td rowspan="1" colspan="1">20.6%</td><td rowspan="1" colspan="1"/><td rowspan="1" colspan="1"/><td rowspan="1" colspan="1"/></tr><tr><td rowspan="1" colspan="1"><italic><tp:taxon-name><tp:taxon-name-part taxon-name-part-type="genus" reg="Otostigmus">O.</tp:taxon-name-part><tp:taxon-name-part taxon-name-part-type="species" reg="spinosus">spinosus</tp:taxon-name-part></tp:taxon-name></italic> (8)</td><td rowspan="1" colspan="1">19.6%</td><td rowspan="1" colspan="1">19.8%</td><td rowspan="1" colspan="1">19.3%</td><td rowspan="1" colspan="1">19.1%</td><td rowspan="1" colspan="1">18.9%</td><td rowspan="1" colspan="1">22.0%</td><td rowspan="1" colspan="1">18.8%</td><td rowspan="1" colspan="1"/><td rowspan="1" colspan="1"/></tr><tr><td rowspan="1" colspan="1"><italic><tp:taxon-name><tp:taxon-name-part taxon-name-part-type="genus" reg="Otostigmus">O.</tp:taxon-name-part><tp:taxon-name-part taxon-name-part-type="species" reg="tricarinatus">tricarinatus</tp:taxon-name-part></tp:taxon-name></italic> sp. nov. (9)</td><td rowspan="1" colspan="1">22.5%</td><td rowspan="1" colspan="1">22.4%</td><td rowspan="1" colspan="1">20.5%</td><td rowspan="1" colspan="1">21.8%</td><td rowspan="1" colspan="1">19.3%</td><td rowspan="1" colspan="1">21.1%</td><td rowspan="1" colspan="1">21.7%</td><td rowspan="1" colspan="1">19.0%</td><td rowspan="1" colspan="1"/></tr><tr><td rowspan="1" colspan="1"><italic><tp:taxon-name><tp:taxon-name-part taxon-name-part-type="genus" reg="Otostigmus">O.</tp:taxon-name-part><tp:taxon-name-part taxon-name-part-type="species" reg="voprosus">voprosus</tp:taxon-name-part></tp:taxon-name></italic> (10)</td><td rowspan="1" colspan="1">20.8%</td><td rowspan="1" colspan="1">22.9%</td><td rowspan="1" colspan="1">17.4%</td><td rowspan="1" colspan="1">17.5%</td><td rowspan="1" colspan="1">22.1%</td><td rowspan="1" colspan="1">21.9%</td><td rowspan="1" colspan="1">22.4%</td><td rowspan="1" colspan="1">20.0%</td><td rowspan="1" colspan="1">21.5%</td></tr></tbody></table></table-wrap><table-wrap id="T4" position="float" orientation="portrait"><label>Table 4.</label><caption><p>Mean K2P genetic distance within the <italic><tp:taxon-name><tp:taxon-name-part taxon-name-part-type="genus" reg="Otostigmus"/><tp:taxon-name-part taxon-name-part-type="species" reg="politus">politus</tp:taxon-name-part></tp:taxon-name></italic> group, <italic><tp:taxon-name><tp:taxon-name-part taxon-name-part-type="genus" reg="Otostigmus"/><tp:taxon-name-part taxon-name-part-type="species" reg="aculeatus">aculeatus</tp:taxon-name-part></tp:taxon-name></italic> group and <italic><tp:taxon-name><tp:taxon-name-part taxon-name-part-type="genus" reg="Otostigmus"/><tp:taxon-name-part taxon-name-part-type="species" reg="rugulosus">rugulosus</tp:taxon-name-part></tp:taxon-name></italic> group species based on <abbrev xmlns:xlink="http://www.w3.org/1999/xlink" xlink:title="cytochrome c oxidase subunit I" id="ABBRID0ELWCI" xlink:type="simple">COI</abbrev> sequences.</p></caption><table id="TID0ET2CI" rules="all"><tbody><tr><th rowspan="1" colspan="1">Examined species</th><th rowspan="1" colspan="1">Mean distance</th><th rowspan="1" colspan="1">Standard error</th></tr><tr><td rowspan="1" colspan="1">
                      <italic>
                        <tp:taxon-name><tp:taxon-name-part taxon-name-part-type="genus" reg="Otostigmus">O.</tp:taxon-name-part><tp:taxon-name-part taxon-name-part-type="species" reg="angusticeps">angusticeps</tp:taxon-name-part></tp:taxon-name>
                      </italic>
                    </td><td rowspan="1" colspan="1">–</td><td rowspan="1" colspan="1">–</td></tr><tr><td rowspan="1" colspan="1">
                      <italic>
                        <tp:taxon-name><tp:taxon-name-part taxon-name-part-type="genus" reg="Otostigmus">O.</tp:taxon-name-part><tp:taxon-name-part taxon-name-part-type="species" reg="aculeatus">aculeatus</tp:taxon-name-part></tp:taxon-name>
                      </italic>
                    </td><td rowspan="1" colspan="1">18.2%</td><td rowspan="1" colspan="1">1.5%</td></tr><tr><td rowspan="1" colspan="1">
                      <italic>
                        <tp:taxon-name><tp:taxon-name-part taxon-name-part-type="genus" reg="Otostigmus">O.</tp:taxon-name-part><tp:taxon-name-part taxon-name-part-type="species" reg="astenus">astenus</tp:taxon-name-part></tp:taxon-name>
                      </italic>
                    </td><td rowspan="1" colspan="1">17.5%</td><td rowspan="1" colspan="1">1.3%</td></tr><tr><td rowspan="1" colspan="1">
                      <italic>
                        <tp:taxon-name><tp:taxon-name-part taxon-name-part-type="genus" reg="Otostigmus">O.</tp:taxon-name-part><tp:taxon-name-part taxon-name-part-type="species" reg="beroni">beroni</tp:taxon-name-part></tp:taxon-name>
                      </italic>
                    </td><td rowspan="1" colspan="1">0.2%</td><td rowspan="1" colspan="1">0.1%</td></tr><tr><td rowspan="1" colspan="1">
                      <italic>
                        <tp:taxon-name><tp:taxon-name-part taxon-name-part-type="genus" reg="Otostigmus">O.</tp:taxon-name-part><tp:taxon-name-part taxon-name-part-type="species" reg="politus">politus</tp:taxon-name-part><tp:taxon-name-part taxon-name-part-type="subspecies" reg="politus">politus</tp:taxon-name-part></tp:taxon-name>
                      </italic>
                    </td><td rowspan="1" colspan="1">8.4%</td><td rowspan="1" colspan="1">1.3%</td></tr><tr><td rowspan="1" colspan="1">
                      <italic>
                        <tp:taxon-name><tp:taxon-name-part taxon-name-part-type="genus" reg="Otostigmus">O.</tp:taxon-name-part><tp:taxon-name-part taxon-name-part-type="species" reg="politus">politus</tp:taxon-name-part><tp:taxon-name-part taxon-name-part-type="subspecies" reg="yunnanensis">yunnanensis</tp:taxon-name-part></tp:taxon-name>
                      </italic>
                    </td><td rowspan="1" colspan="1">16.9%</td><td rowspan="1" colspan="1">1.7%</td></tr><tr><td rowspan="1" colspan="1">
                      <italic>
                        <tp:taxon-name><tp:taxon-name-part taxon-name-part-type="genus" reg="Otostigmus">O.</tp:taxon-name-part><tp:taxon-name-part taxon-name-part-type="species" reg="rugulosus">rugulosus</tp:taxon-name-part></tp:taxon-name>
                      </italic>
                    </td><td rowspan="1" colspan="1">6.5%</td><td rowspan="1" colspan="1">0.9%</td></tr><tr><td rowspan="1" colspan="1">
                      <italic>
                        <tp:taxon-name><tp:taxon-name-part taxon-name-part-type="genus" reg="Otostigmus">O.</tp:taxon-name-part><tp:taxon-name-part taxon-name-part-type="species" reg="spinosus">spinosus</tp:taxon-name-part></tp:taxon-name>
                      </italic>
                    </td><td rowspan="1" colspan="1">15.1%</td><td rowspan="1" colspan="1">1.3%</td></tr><tr><td rowspan="1" colspan="1"><italic><tp:taxon-name><tp:taxon-name-part taxon-name-part-type="genus" reg="Otostigmus">O.</tp:taxon-name-part><tp:taxon-name-part taxon-name-part-type="species" reg="tricarinatus">tricarinatus</tp:taxon-name-part></tp:taxon-name></italic> sp. nov.</td><td rowspan="1" colspan="1">16.0%</td><td rowspan="1" colspan="1">1.1%</td></tr><tr><td rowspan="1" colspan="1">
                      <tp:taxon-name><tp:taxon-name-part taxon-name-part-type="genus" reg="Otostigmus">O.</tp:taxon-name-part><tp:taxon-name-part taxon-name-part-type="species" reg="voprosus">voprosus</tp:taxon-name-part></tp:taxon-name>
                    </td><td rowspan="1" colspan="1">15.4%</td><td rowspan="1" colspan="1">1.2%</td></tr></tbody></table></table-wrap><p>Sequences from the new species, as well as 47 other <tp:taxon-name><tp:taxon-name-part taxon-name-part-type="genus" reg="Otostigminae">Otostigminae</tp:taxon-name-part></tp:taxon-name> samples from different species groups, were aligned. Included in the alignment were two <abbrev xmlns:xlink="http://www.w3.org/1999/xlink" xlink:title="cytochrome c oxidase subunit I" id="ABBRID0EI5CI" xlink:type="simple">COI</abbrev> sequences from samples IEBR–Chi 013 and IEBR–Chi 036 from Vietnam, which were misidentified as “<italic><tp:taxon-name><tp:taxon-name-part taxon-name-part-type="genus" reg="Otostigmus">O.</tp:taxon-name-part><tp:taxon-name-part taxon-name-part-type="species" reg="amballae">amballae</tp:taxon-name-part></tp:taxon-name></italic> Chamberlin, 1913” (<xref ref-type="bibr" rid="B31">Vu et al. 2020</xref>). <abbrev xmlns:xlink="http://www.w3.org/1999/xlink" xlink:title="maximum likelihood" id="ABBRID0E25CI" xlink:type="simple">ML</abbrev> and <abbrev xmlns:xlink="http://www.w3.org/1999/xlink" xlink:title="Bayesian inference" id="ABBRID0E65CI" xlink:type="simple">BI</abbrev> analyses were utilised to construct phylogenetic trees for the combined <abbrev xmlns:xlink="http://www.w3.org/1999/xlink" xlink:title="cytochrome c oxidase subunit I" id="ABBRID0ED6CI" xlink:type="simple">COI</abbrev>+16S+28S dataset. Our results moderately supported the <italic><tp:taxon-name><tp:taxon-name-part taxon-name-part-type="genus" reg="Otostigmus"/><tp:taxon-name-part taxon-name-part-type="species" reg="politus">politus</tp:taxon-name-part></tp:taxon-name></italic> group, <italic><tp:taxon-name><tp:taxon-name-part taxon-name-part-type="genus" reg="Otostigmus"/><tp:taxon-name-part taxon-name-part-type="species" reg="aculeatus">aculeatus</tp:taxon-name-part></tp:taxon-name></italic> group, and species of the <italic><tp:taxon-name><tp:taxon-name-part taxon-name-part-type="genus" reg="Otostigmus"/><tp:taxon-name-part taxon-name-part-type="species" reg="rugulosus">rugulosus</tp:taxon-name-part></tp:taxon-name></italic> group, from both <abbrev xmlns:xlink="http://www.w3.org/1999/xlink" xlink:title="maximum likelihood" id="ABBRID0EFADI" xlink:type="simple">ML</abbrev> and <abbrev xmlns:xlink="http://www.w3.org/1999/xlink" xlink:title="Bayesian inference" id="ABBRID0EJADI" xlink:type="simple">BI</abbrev> analyses (BS &gt; 70% and PP &gt; 0.9) (Fig. <xref ref-type="fig" rid="F5">5</xref>). The reciprocally monophyletic <italic><tp:taxon-name><tp:taxon-name-part taxon-name-part-type="genus" reg="Otostigmus"/><tp:taxon-name-part taxon-name-part-type="species" reg="politus">politus</tp:taxon-name-part></tp:taxon-name></italic> group and <italic><tp:taxon-name><tp:taxon-name-part taxon-name-part-type="genus" reg="Otostigmus"/><tp:taxon-name-part taxon-name-part-type="species" reg="aculeatus">aculeatus</tp:taxon-name-part></tp:taxon-name></italic> group were found to have moderate levels of support (PP = 1; BS = 71%). In this study, <italic><tp:taxon-name><tp:taxon-name-part taxon-name-part-type="genus" reg="Otostigmus">O.</tp:taxon-name-part><tp:taxon-name-part taxon-name-part-type="species" reg="tricarinatus">tricarinatus</tp:taxon-name-part></tp:taxon-name></italic> sp. nov. was assigned to the <italic><tp:taxon-name><tp:taxon-name-part taxon-name-part-type="genus" reg="Otostigmus"/><tp:taxon-name-part taxon-name-part-type="species" reg="politus">politus</tp:taxon-name-part></tp:taxon-name></italic> group. <italic><tp:taxon-name><tp:taxon-name-part taxon-name-part-type="genus" reg="Otostigmus">Otostigmus</tp:taxon-name-part><tp:taxon-name-part taxon-name-part-type="species" reg="tricarinatus">tricarinatus</tp:taxon-name-part></tp:taxon-name></italic> sp. nov. (Yunnan-Guizhou plateau population) and one sample from Vietnam: Me Linh (IEBR–Chi 013) was determined to be sister to <italic><tp:taxon-name><tp:taxon-name-part taxon-name-part-type="genus" reg="Otostigmus">O.</tp:taxon-name-part><tp:taxon-name-part taxon-name-part-type="species" reg="politus">politus</tp:taxon-name-part><tp:taxon-name-part taxon-name-part-type="subspecies" reg="politus">politus</tp:taxon-name-part></tp:taxon-name></italic> and <italic><tp:taxon-name><tp:taxon-name-part taxon-name-part-type="genus" reg="Otostigmus">O.</tp:taxon-name-part><tp:taxon-name-part taxon-name-part-type="species" reg="politus">politus</tp:taxon-name-part><tp:taxon-name-part taxon-name-part-type="subspecies" reg="yunnanensis">yunnanensis</tp:taxon-name-part></tp:taxon-name></italic>, with strong node support (PP = 1 and BS = 97%). <italic><tp:taxon-name><tp:taxon-name-part taxon-name-part-type="genus" reg="Otostigmus">Otostigmus</tp:taxon-name-part><tp:taxon-name-part taxon-name-part-type="species" reg="tricarinatus">tricarinatus</tp:taxon-name-part></tp:taxon-name></italic> sp. nov. (Guangxi population) together with one sample from Vietnam, Ta Xua (IEBR–Chi 036), was observed as having high levels of support for being sister to the clade of <italic><tp:taxon-name><tp:taxon-name-part taxon-name-part-type="genus" reg="Otostigmus">O.</tp:taxon-name-part><tp:taxon-name-part taxon-name-part-type="species" reg="politus">politus</tp:taxon-name-part><tp:taxon-name-part taxon-name-part-type="subspecies" reg="politus">politus</tp:taxon-name-part></tp:taxon-name></italic> + <italic><tp:taxon-name><tp:taxon-name-part taxon-name-part-type="genus" reg="Otostigmus">O.</tp:taxon-name-part><tp:taxon-name-part taxon-name-part-type="species" reg="politus">politus</tp:taxon-name-part><tp:taxon-name-part taxon-name-part-type="subspecies" reg="yunnanensis">yunnanensis</tp:taxon-name-part></tp:taxon-name></italic> + <italic><tp:taxon-name><tp:taxon-name-part taxon-name-part-type="genus" reg="Otostigmus">O.</tp:taxon-name-part><tp:taxon-name-part taxon-name-part-type="species" reg="tricarinatus">tricarinatus</tp:taxon-name-part></tp:taxon-name></italic> sp. nov. (Yunnan-Guizhou plateau population) in both <abbrev xmlns:xlink="http://www.w3.org/1999/xlink" xlink:title="Bayesian inference" id="ABBRID0EXEDI" xlink:type="simple">BI</abbrev> and <abbrev xmlns:xlink="http://www.w3.org/1999/xlink" xlink:title="maximum likelihood" id="ABBRID0E2EDI" xlink:type="simple">ML</abbrev> analyses (PP = 1, BS = 97%).</p><fig id="F5" position="float" orientation="portrait"><object-id xmlns:xlink="http://www.w3.org/1999/xlink" content-type="doi" xlink:type="simple">10.3897/zookeys.1168.82750.figure5</object-id><object-id xmlns:xlink="http://www.w3.org/1999/xlink" content-type="arpha" xlink:type="simple">9EEA4B86-489C-5960-9BED-CCC939770DFD</object-id><label>Figure 5.</label><caption><p>Maximum likelihood phylogenetic tree and Bayesian phylogenetic tree based on combined data for <italic><tp:taxon-name><tp:taxon-name-part taxon-name-part-type="genus" reg="Otostigmus">Otostigmus</tp:taxon-name-part></tp:taxon-name></italic> along with posterior probability (PP &gt; 0.9 / BS &gt; 70%) values for each node.</p></caption><graphic xmlns:xlink="http://www.w3.org/1999/xlink" xlink:href="zookeys-1168-161_article-82750__-g005.jpg" position="float" orientation="portrait" xlink:type="simple" id="oo_870650.jpg"><uri content-type="original_file" xlink:type="simple">https://binary.pensoft.net/fig/870650</uri></graphic></fig><p>At last, the key for <italic><tp:taxon-name><tp:taxon-name-part taxon-name-part-type="genus" reg="Otostigmus">Otostigmus</tp:taxon-name-part></tp:taxon-name></italic> species in China is provided.</p></tp:treatment-sec><ref-list><ref id="B23"><mixed-citation xmlns:xlink="http://www.w3.org/1999/xlink" xlink:type="simple"><person-group><name name-style="western"><surname>Schileyko</surname><given-names>AA</given-names></name></person-group> (<year>1995</year>) <article-title>The scolopendromorph centipedes of Vietnam (<tp:taxon-name><tp:taxon-name-part taxon-name-part-type="class">Chilopoda</tp:taxon-name-part></tp:taxon-name>: <tp:taxon-name><tp:taxon-name-part taxon-name-part-type="order">Scolopendromorpha</tp:taxon-name-part></tp:taxon-name>). Part 2.</article-title><source><tp:taxon-name><tp:taxon-name-part taxon-name-part-type="phylum">Arthropoda</tp:taxon-name-part></tp:taxon-name> Selecta</source><volume>4</volume>(<issue>2</issue>): <fpage>73</fpage>–<lpage>87</lpage>.</mixed-citation></ref><ref id="B11"><mixed-citation xmlns:xlink="http://www.w3.org/1999/xlink" xlink:type="simple"><person-group><name name-style="western"><surname>Lewis</surname><given-names>JGE</given-names></name></person-group> (<year>2002</year>) <article-title>A re-examination of 11 species of <italic><tp:taxon-name><tp:taxon-name-part taxon-name-part-type="genus">Otostigmus</tp:taxon-name-part></tp:taxon-name></italic> from the Indo–Australian region described by RV Chamberlin based on type specimens in the collection of the Museum of Comparative Zoology, Harvard (<tp:taxon-name><tp:taxon-name-part taxon-name-part-type="class">Chilopoda</tp:taxon-name-part></tp:taxon-name>; <tp:taxon-name><tp:taxon-name-part taxon-name-part-type="order">Scolopendromorpha</tp:taxon-name-part></tp:taxon-name>; <tp:taxon-name><tp:taxon-name-part taxon-name-part-type="family">Scolopendridae</tp:taxon-name-part></tp:taxon-name>).</article-title><source>Journal of Natural History</source><volume>36</volume>(<issue>14</issue>): <fpage>1687</fpage>–<lpage>1706</lpage>. <ext-link xlink:href="10.1080/00222930110067944" ext-link-type="doi" xlink:type="simple">https://doi.org/10.1080/00222930110067944</ext-link></mixed-citation></ref><ref id="B22"><mixed-citation xmlns:xlink="http://www.w3.org/1999/xlink" xlink:type="simple"><person-group><name name-style="western"><surname>Schileyko</surname><given-names>AA</given-names></name></person-group> (<year>1992</year>) <article-title>Scolopenders of Viet–Nam and some aspects of the system of <tp:taxon-name><tp:taxon-name-part taxon-name-part-type="order">Scolopendromorpha</tp:taxon-name-part></tp:taxon-name> (<tp:taxon-name><tp:taxon-name-part taxon-name-part-type="class">Chilopoda</tp:taxon-name-part></tp:taxon-name><tp:taxon-name><tp:taxon-name-part taxon-name-part-type="clade">Epimorpha</tp:taxon-name-part></tp:taxon-name>). Part 1.</article-title><source><tp:taxon-name><tp:taxon-name-part taxon-name-part-type="phylum">Arthropoda</tp:taxon-name-part></tp:taxon-name> Selecta</source><volume>1</volume>(<issue>1</issue>): <fpage>5</fpage>–<lpage>19</lpage>.</mixed-citation></ref><ref id="B24"><mixed-citation xmlns:xlink="http://www.w3.org/1999/xlink" xlink:type="simple"><person-group><name name-style="western"><surname>Schileyko</surname><given-names>AA</given-names></name></person-group> (<year>2007</year>) <article-title>The scolopendromorph centipedes (<tp:taxon-name><tp:taxon-name-part taxon-name-part-type="class">Chilopoda</tp:taxon-name-part></tp:taxon-name>) of Vietnam, with contributions to the faunas of Cambodia and Laos. Part 3.</article-title><source><tp:taxon-name><tp:taxon-name-part taxon-name-part-type="phylum">Arthropoda</tp:taxon-name-part></tp:taxon-name> Selecta</source><volume>16</volume>(<issue>2</issue>): <fpage>71</fpage>–<lpage>95</lpage>.</mixed-citation></ref><ref id="B31"><mixed-citation xmlns:xlink="http://www.w3.org/1999/xlink" xlink:type="simple"><person-group><name name-style="western"><surname>Vu</surname><given-names>HT</given-names></name><name name-style="western"><surname>Nguyen</surname><given-names>HD</given-names></name><name name-style="western"><surname>Eguchi</surname><given-names>K</given-names></name><name name-style="western"><surname>Nguyen</surname><given-names>AD</given-names></name><name name-style="western"><surname>Tran</surname><given-names>BTT</given-names></name></person-group> (<year>2020</year>) <article-title>A review and notes on the phylogenetic relationship of the centipede genus <italic><tp:taxon-name><tp:taxon-name-part taxon-name-part-type="genus">Otostigmus</tp:taxon-name-part></tp:taxon-name></italic> Porat, 1876 (<tp:taxon-name><tp:taxon-name-part taxon-name-part-type="class">Chilopoda</tp:taxon-name-part></tp:taxon-name>: <tp:taxon-name><tp:taxon-name-part taxon-name-part-type="order">Scolopendromorpha</tp:taxon-name-part></tp:taxon-name>: <tp:taxon-name><tp:taxon-name-part taxon-name-part-type="family">Scolopendridae</tp:taxon-name-part></tp:taxon-name>) from Vietnam.</article-title><source>Zootaxa</source><volume>4808</volume>(<issue>3</issue>): <fpage>401</fpage>–<lpage>438</lpage>. <ext-link xlink:href="10.11646/zootaxa.4808.3.1" ext-link-type="doi" xlink:type="simple">https://doi.org/10.11646/zootaxa.4808.3.1</ext-link></mixed-citation></ref></ref-list></tp:taxon-treatment>
